# Supplementary material for: Hyperinflammatory repolarisation of ovarian cancer patient macrophages by anti-tumour IgE antibody, MOv18, restricts an immunosuppressive macrophage:Treg cell interaction
Source: Nat Commun. 2025 Apr 10;16:2903. doi: 10.1038/s41467-025-57870-y (PMC11985905; doi:10.1038/s41467-025-57870-y)
Supplement: Supplementary file 4 — Source Data [file 41467_2025_57870_MOESM4_ESM.xlsx]

## Sheet: Fig. 1a
	CD80	CD23	FcERI	CD40	CD163	MerTK	CD204	CD206	CD86	CD200R	TNF-A	IL-6	IL-10	VEGF	IL-1B	CCL22	IL-15	IL-12	CXCL10	CXCL11
M1	1625.82	0	0.833333	4867.4	367.8	23.9667	392.922	275.111	3676.6	212.467	5041.38	5804.66	1227.34	247.454	315.997	711.31	33.7979	991.934	1576.83	1528.34
M2a	382.22	73.4	104.267	1709	2824.67	970.389	1558.07	1856	1788.2	2026.13	136.739	312.966	18.01	33.3103	12.3498	1269.15	12.1508	20.6309	879.37	18.9006
M2b	494.82	22.08	18.4	1376	2287.96	643.167	441.589	332.889	479.8	265.467	5021.12	5314.39	2146.08	154.512	2303.68	29.7637	24.7197	54.2015	424.024	33.38
M2c	79.76	52.6	56.2667	602.4	9975.78	1257.06	1395.88	702	550.8	745.133	16.5129	18.7151	2595.77	49.2786	1.60813	404.384	6.75121	9.67153	464.475	14.4862
M2d	565.42	20.86	19.9833	1178.2	1895.51	650.833	611.922	362.889	945.8	397.8	3514.67	4620.71	1558.02	560.345	42.1721	891.832	27.9181	46.4571	1531.98	638.411

## Sheet: Fig. 1c
FcεRI	M1	M2a	M2b	M2c	M2d
	0.11	12.6	11.1	10.9	11.9
	0.48	22.7	9.69	18.4	9.79
	0.061	10.4	6.62	23.3	9.45
	0	41.8	2.25	4.28	3.49
	0.051	9.42	7.91	11.3	10.3
	0.097	33.8	6.22	32.8	16.6
	0.5	37.1	16.8	19.9	16.4
	0.038	40.9	12.3	16.6	17.1
	0.21	27.8	12.8	22	20
Padj values (M2a vs)	<0.0001		0.0002		0.0025
Padj values (M2c vs)	<0.0001
Padj values (M2d vs)	0.0051
CD23	M1	M2a	M2b	M2c	M2d
	0.75	7.32	7.73	14.7	9.63
	1.74	11.5	5.02	7.82	5.78
	0.61	7.2	7.07	8.97	9.03
	0.39	24.4	5.75	16.3	14.9
	1.16	9.38	4.22	7.95	4.65
	0.21	7.23	7.02	6.15	8.34
	1.89	2.67	2.25	2.75	3.86
Padj values (M1 vs)		0.0004		0.001	0.005

## Sheet: Fig. 1d
Antibody Concentration (ug/ml)	M1			M2a			M2b			M2c			M2d
33.33	0.589	2.654	1.26	20.3	34.8	19.224	21.6	41.4	7.51	19.9	12	43.61	32.4	39.2	2.93
11.11	0.219	1.434	0.6	16	29.5	14.424	17.9	29.1	4.94	19.2	10.4	37.31	20.7	31.4	1.16
3.7	0.079	0.504	0.2	2.4	20.9	6.934	4.3	13.7	2.26	6.1	6.7	16.11	10.3	19.4	0.1
1.23	0.026	0.224	0.15	0	4.5	2.454	1.3	6.2	1.01	0	5.3	5.52	6.4	13.9	0
0.41	1.589	0.034	0.037	0	10.2	0.564	0	4.6	0.08	0.2	2.9	1.82	4.2	13.4	0

## Sheet: Fig. 1e
CD163	Untreated									anti-IgE									MOv18 IgE									MOv18 IgE + anti-IgE										Padj values	Untreated vs anti-IgE	MOv18 IgE vs MOv18 IgE + anti-IgE
M1	113	65.6	137	444	986	179.4	342.4	373.9	668.9	184	60.9	151	598	990	225.4	289.4	580.9	594.9	151	107	127	344	966	175.4	267.4	404.9	516.9	199	61.8	105	640	889	183.4	271.4	410.9	791.9
M2a	2882	815	2539	2264	1560	2752	1406	5587	5617	1576	761	1601	1910	1101	1951	1280	2796	2852	2658	1088	2493	2823	1665	2162	1214	3384	3538	1761	785	1332	1992	1027	2177	1298	2863	3522			0.0014
M2b	2772	3564	2609	1653	1774	2251.4	2386.4	1877.9	1703.9	2880	2806	4090	1568	1948	1353.4	1982.4	1509.9	2070.9	2752	3554	2294	1469	2062	1748.4	1498.4	1461.9	2181.9	2757	3916	3019	1427	1784	1581.4	1767.4	1666.9	1684.9
M2c	7172	6806	7763	6446	7622	11580	13915	10177	18301	4739	7909	4237	5155	5017	7239	12545	9730	15963	8509	7422	8889	6474	7760	11131	14430	11242	17698	4545	7209	5097	5447	3518	5855	12185	9892	16636			0.0054	0.0003
M2d	3587	1090	836	1767	1672	1300.4	1681.4	2062.9	3062.9	3618	1235	1496	1505	1960	1280.4	1887.4	1514.9	1713.9	3704	964	1368	1392	1806	1286.4	1861.4	1860.9	1550.9	4692	955	1502	1594	1674	1458.4	1670.4	1813.9	1731.9
CD40	Untreated					anti-IgE					MOv18 IgE					MOv18 IgE + anti-IgE
M1	4204	3899	3856	4833	7545	4474	3724	3319	4257	8175	4176	3548	3726	4048	7694	5068	3654	3181	4544	7424
M2a	1384	2079	1401	1605	2076	4690	4396	5147	4007	3320	1327	2195	1481	1200	1102	4701	4333	5037	3915	3157																			<0.0001	<0.0001
M2b	897	1038	1219	2163	1563	879	1261	1101	2122	1592	884	1088	1208	2270	1527	833	1174	1132	2041	1527
M2c	689	920	583	393	427	1591	1810	1634	734	757	716	937	532	390	429	1470	1668	1886	645	712																			0.0022	0.003
M2d	1115	1491	1253	1083	949	1044	1587	1377	1331	1189	1112	1546	1320	1380	944	999	1764	1364	1167	936
CD204	Untreated									anti-IgE									MOv18 IgE									MOv18 IgE + anti-IgE
M1	584.7	404.1	164.1	397	227	150.7	188.7	639	781	862.7	476.1	188.1	314	220	197.7	185.7	536	762	802.7	433.1	156.1	334	218	230.7	205.7	625	849	775.7	486.1	180.1	315	198	203.7	180.7	561	724
M2a	2844.7	1291.1	1059.1	1873	1206	1098	2141.7	1360	1149	1499.7	1192.1	752.1	1286	834	1027	1772.7	1044	965	2997.7	1551.1	1170.1	2238	1387	1032	1858.7	987	815	1453.7	1324.1	679.1	1344	868	1039	2220.7	1000	961			0.0397
M2b	542.7	367.1	228.1	668	775	437.7	292.7	375	288	519.7	351.1	323.1	606	655	424.7	355.7	337	345	506.7	394.1	213.1	644	713	393.7	284.7	356	335	493.7	454.1	321.1	547	658	425.7	335.7	378	284
M2c	2719.7	1696.1	1154.1	1090	1037	1385	919	1078	1484	1889.7	1490.1	532.1	626	590	1374	945	1106	1451	2756.7	1865.1	1282.1	996	1075	1420	940	1155	1446	1890.7	1388.1	544.1	558	696	1389	923	1114	1546			0.0222	0.0087
M2d	1131.7	592.1	460.1	595	974	448.7	265.7	454	586	1193.7	672.1	656.1	675	1156	474.7	309.7	393	334	1281.7	636.1	604.1	678	1040	405.7	265.7	436	282	1129.7	699.1	681.1	702	1135	503.7	362.7	449	396
CD80	Untreated					anti-IgE					MOv18 IgE					MOv18 IgE + anti-IgE
M1	644.1	886	1657	1066	3876	952.1	864	1601	1748	4494	835.1	822	2166	967	4352	770.1	867	1555	2123	3983
M2a	62.1	492	447	402	508	409.1	1581	2012	1058	839	58.1	478	440	275	189	400.1	1410	1650	1021	749																			0.0019	0.0029
M2b	124.1	479	761	647	463	111.1	625	787	616	463	117.1	522	782	735	455	94.1	543	747	631	442
M2c	14.8	141	101	76	66	134.1	409	556	241	192	18.8	157	121	83	69	149.1	364	678	206	177																			0.0156	0.0163
M2d	127.1	873	899	457	471	115.1	969	913	498	620	128.1	935	876	511	479	99.1	979	896	486	483
FcεRI	Untreated						anti-IgE						MOv18 IgE						MOv18 IgE + anti-IgE
M1	4.4	0.6	0	0	0	0	1.7	0	0	0	0	0	0	0	0	0	0	0	5.3	0	0	0	0	0
M2a	58	71	55.3	233.3	122	86	51	70	46.3	145.3	81	41	69	163	57.3	245.3	120	86	49	64	46.3	137.3	87	23																0.0054
M2b	45	30.5	33.3	1.6	0	0	42	30.5	41.3	13.8	0	0	44	29.7	30.3	5.8	0	0	39.5	32.6	39.3	9.8	0	0
M2c	49	51	91.3	20.3	54	72	30.5	20.5	62.3	25.3	31	59	46	55	77.3	26.3	42	79	18.9	15.5	73.3	24.3	41	55															0.0122	0.0256
M2d	27.3	23.9	42.3	5.4	0	21	25.8	31.2	48.3	12.9	0	0	28.2	23.8	38.3	1	0	0	23.7	29.5	43.3	16.7	0	5
MerTK	Untreated									anti-IgE									MOv18 IgE									MOv18 IgE + anti-IgE
M1	3.3	37	0	36.2	29.2	31	0	78	1	9.4	46	0	21.2	10.7	29	0	84	0	5.8	49	0	32.2	4	42	0	94	0	4.6	50	0	14.1	19.7	33	0	68	0
M2a	1058.1	523	1442	808.2	515.2	757	992	1277	1361	321.1	467	788	607.2	383.2	612	869	1096	998	1057.1	773	1390	1044.2	803.2	710	837	1036	1064	405.1	467	695	620.2	356.2	704	898	1172	1028			0.0086	0.0175
M2b	767.1	1075	926	515.2	454.2	478	482	618	473	750.1	1008	1108	543.2	542.2	369	473	529	592	748.1	1125	859	550.2	556.2	361	337	528	622	775.1	1126	962	483.2	521.2	388	443	569	517
M2c	1227.1	1404	1579	1402.2	1314.2	757	992	1277	1361	639.1	1450	665	1015.2	967.2	612	869	1096	998	1245.1	1483	1853	1351.2	1347.2	710	837	1036	1064	651.1	1338	763	1080.2	868.2	704	898	1172	1028			0.0104	0.047
M2d	900.1	605	618	688.2	650.2	451	344	787	814	924.1	627	819	668.2	723.2	454	395	622	657	935.1	583	734	673.2	685.2	417	370	723	634	959.1	571	759	649.2	619.2	513	406	717	684
CD86	Untreated					anti-IgE					MOv18 IgE					MOv18 IgE + anti-IgE
M1	4154	2662.8	4797.8	5933.2	835.2	4244	2374.8	4192.8	7508.2	1108.2	4037	2321.8	4903.8	5308.2	759.2	4681	2347.8	3969.8	8490.2	710.2
M2a	782	1796.8	1505.8	1937.2	2919.2	2027	3478.8	3259.8	3543.2	4371.2	761	2064.8	1429.8	1634.2	2324.2	1944	3423.8	3013.8	3408.2	4867.2																			<0.0001	<0.0001
M2b	152	372.8	453.8	798.2	622.2	146	467.8	404.8	723.2	654.2	142	365.8	469.8	955.2	626.2	118	398.8	398.8	695.2	596.2
M2c	295	740.8	593.8	574.2	550.2	349	779.8	566.8	410.2	510.2	328	774.8	693.8	592.2	640.2	295	720.8	543.8	533.2	434.2																				0.0382
M2d	273	1487.8	1755.8	605.2	607.2	269	1320.8	1009.8	693.2	587.2	292	1346.8	1092.8	778.2	601.2	226	1546.8	974.8	864.2	689.2

## Sheet: Fig. 1g
Surface markers		CD80	CD23	FCERI	CD40	CD163	MERTK	CD204	CD206	CD86	CD200R	CD39
	M1	1625.82	0	0.833333	4867.4	367.8	23.9667	392.922	275.111	3676.6	212.467	2117.8
	M1 + MOv18 IgE + anti-IgE	1859.62	0	0.883333	4774.2	394.711	21.0444	402.7	279.889	4033.14	251.133	1991
	M2a	382.22	73.4	104.267	1709	2824.67	970.389	1558.07	1856	1788.2	2026.13	1972.2
	M2a + MOv18 IgE + anti-IgE	1046	64.4	67.77	4187	1913	705.1	1210	1776	3325	2152.47	2077.6
	M2b	494.82	22.08	18.4	1376	2287.96	643.167	441.589	332.889	479.8	265.467	1525.4
	M2b + MOv18 IgE + anti-IgE	491.42	18.25	20.2	1341.4	2178.18	642.722	433.033	317.333	434.74	285.8	1461.4
	M2c	79.76	52.6	56.2667	602.4	9975.78	1257.06	1395.88	702	550.8	745.133	1834.2
	M2c + MOv18 IgE + anti-IgE	314.8	27.4	38	1235	7843	944.7	1075	629.1	498.7	539.467	1339.8
	M2d	565.42	20.86	19.9833	1178.2	1895.51	650.833	611.922	362.889	945.8	397.8	1417.2
	M2d + MOv18 IgE + anti-IgE	588.62	26.25	19.7	1246	1899.07	653.056	673.144	364.778	853.54	429.133	1463.8
Secreted markers		TNFA	IL-6	CCL1	PDGF-BB	MMP-2	IFN-B	IL-10	EGF	VEGF	IL-1B	CCL22	IL-15	COL5A1	IL-12	CCL2	IL-23	IL-18	CXCL11
	M1	212.375	354.25	6115.88	1356.81	1011.5	0	92.0625	22	738	139.25	15487.4	196.75	25	18.1875	102268	151.5	22.5625	18918.6
	M1 + MOv18 IgE + anti-IgE	169.438	376.25	6134.38	1329.81	839.812	0	81.5625	24.3125	684.812	136.562	13740.8	169.562	25.375	12.5	102781	134.625	17.5	16170.6
	M2a	360.938	426.125	1378.62	2828.38	5138.69	0	109.062	44.1875	20.5625	23.9375	97437.2	9.6875	28.125	14.6875	115492	133	14.6875	52.875
	M2a + MOv18 IgE + anti-IgE	87738.6	80569.9	14394.3	4388.81	5308.44	905.688	28137.2	208.312	896	448.062	84643.2	289.812	130.625	237	146498	580.938	50.1875	19940.9
	M2c	66.5625	194.562	237.062	774.25	8779.69	0	90.5	29.3125	73.375	23.625	38076.3	5.75	26.6875	11.5625	99692	90.6875	18.125	31.9375
	M2c + MOv18 IgE + anti-IgE	48570.3	44129.9	7692.75	1549.81	14003.1	0	12481.4	77.5	887.25	295.625	47696.2	142.375	75.8125	121.312	147931	341.688	27.4375	2286.38

## Sheet: Fig. 2a
Pie Chart
Macrophages M0	0.177701
T cells CD4 memory resting	0.170491
Macrophages M2	0.1685
T cells CD8	0.0794359
Macrophages M1	0.0714323
NK cells activated	0.047672
B cells naive	0.040515
Monocytes	0.0361673
Dendritic cells activated	0.0361162
T cells follicular helper	0.0347006
T cells regulatory (Tregs)	0.0301232
Mast cells resting	0.0271836
Plasma cells	0.0162265
B cells memory	0.015169
Mast cells activated	0.0133341
T cells CD4 memory activated	0.0114435
Dendritic cells resting	0.00748589
T cells gamma delta	0.0047797
Neutrophils	0.00476209
NK cells resting	0.00410806
Eosinophils	0.00257115
T cells CD4 naive	8.2158e-05
Heatmap
Patient ID	B cells naive	B cells memory	Plasma cells	T cells CD8	T cells CD4 naive	T cells CD4 memory resting	T cells CD4 memory activated	T cells follicular helper	T cells regulatory (Tregs)	T cells gamma delta	NK cells resting	NK cells activated	Monocytes	Macrophages M0	Macrophages M1	Macrophages M2	Dendritic cells resting	Dendritic cells activated	Mast cells resting	Mast cells activated	Eosinophils	Neutrophils
TCGA-23-1120-01A	0	0.0255371	0	0.0282852	0	0.167577	0.0577975	0.0395143	0.0345516	0	0	0.0449573	0.0101547	0.199765	0.196749	0.144252	0	0	0.0503947	0	0	0.00046457
TCGA-29-1695-01A	0.00316424	0.00209478	0.00245768	0.035116	0	0.0659344	0.00324708	0.00918572	0.0243883	0.0249259	0	0.00708064	0	0.54002	0.0610964	0.18645	0	0	0	0.0347041	0	0.00013519
TCGA-61-2003-01A	0.024355	0	0	0.0883156	0	0.129163	0	0.00019955	0.0282748	0	0	0.0467057	0.0129418	0.355941	0.0488518	0.178371	0.0702163	0	0.0166647	0	0	0
TCGA-13-1404-01A	0.00405644	0.0137796	0.0316892	0.0748577	0	0.117669	0	0.00698899	0.0493019	0.00042229	0	0.113288	0.0185532	0.120155	0.0771992	0.237901	0.0118249	0	0.122313	0	0	0
TCGA-23-1027-01A	0	0.0452537	0	0	0	0.178478	0	0.0210644	0.0292754	0	0	0.0283813	0	0.405109	0.062053	0.183167	0.00196577	0	0	0.043067	0	0.00218644
TCGA-23-1022-01A	0	0.0476986	0	0.0172014	0	0.117317	0	0	0.0479653	0.0012008	0	0.111708	0	0.210896	0.0731654	0.177891	0.00706234	0	0.187894	0	0	0
TCGA-61-2088-01A	0	0.00424408	0.0134771	0.00183737	0	0.21191	0	0.0942906	0.00207537	0	0	0.10915	0.0139165	0.239904	0.00795858	0.0205998	0.0096011	0	0.268722	0	0	0.00231341
TCGA-13-1507-01A	0	0.00323452	0.0564911	0.107323	0	0.130949	0.0682879	0.0715128	0.00420349	0.0582003	0	0.0334819	0.0651961	0.0640314	0.139708	0.158382	0.00389114	0	0	0.0303249	0.00231957	0.00246387
TCGA-61-1725-01A	0.0264053	0	0.00788329	0.106145	0	0.227736	0	0.07014	0.00454713	0	0	0.0292383	0.0494576	0.056749	0.151874	0.232249	0	0	0.0135546	0	0	0.0240212
TCGA-31-1944-01A	0.0645632	0	0.00022367	0.0957729	0	0.253569	0.0437974	0.0254718	0.00984905	0	0.0226969	0.00347521	0.0208312	0.152189	0.0946966	0.169039	0.0165062	0	0.00236091	0	0.00694445	0.0180141
TCGA-61-2092-01A	0.189506	0	0.187589	0.0254909	0	0.149921	0	0.0011845	0.0279124	0	0	0.0215043	0.00695908	0.197939	0.00561056	0.160478	0	0.0210269	0.00487831	0	0	0
TCGA-29-1710-01A	0.0345	0.00180263	0.015852	0.092036	0	0.185994	0	0.0470409	0.0722177	0	0	0.0877493	0.0174333	0.0899075	0.0569293	0.18945	0.0654369	0	0.0436506	0	0	0
TCGA-36-1571-01A	0	0.0304154	0	0.0074575	0	0.193289	0	0.0520029	0.00261729	0	0	0.131063	0.0312607	0.0824103	0.0842108	0.159649	0	0.043274	0.17971	0	0.00264036	0
TCGA-23-1118-01A	0	0.0599232	0	0.00144092	0	0.261153	0	0.0215216	0.0103197	0.0191447	0	0.0314573	0.0026219	0.163212	0.152207	0.140734	0.00516681	0.115998	0.0150998	0	0	0
TCGA-29-1694-01A	0.0701555	0	0.0101623	0	0	0.282615	0	0.00935754	0.00774164	0.0275084	0	0.040463	0.0106733	0.249962	0.0533391	0.166903	0	0.0687325	0	0.00238683	0	0
TCGA-25-1318-01A	0	0.0249028	0.00462546	0	0	0.147087	0	0.0292131	0.0180666	0.0404708	0	0.0576088	0	0.324018	0.00253445	0.24839	0	0	0	0.0876687	0.0154139	0
TCGA-25-1870-01A	0.0458533	0	0.0010771	0.0126055	0	0.100213	0	0.0464185	0.00433763	0	0	0.0956921	0.0965623	0	0.0151006	0.34916	0	0.00654894	0	0.226431	0	0
TCGA-23-1028-01A	0.0799935	0	0.0340913	0.0524864	0	0.237841	0.0389789	0.016376	0.0339404	0.0207918	0	0.09528	0.00875292	0.132	0.176341	0.0225318	0.00457661	0.0383139	0	0.00770404	0	0
TCGA-24-1469-01A	0.0860243	0	0.00594009	0.00538086	0	0.163603	0.0206642	0.0223154	0.0432838	0	0	0.0353972	0	0.410762	0.0861036	0.111	0	0	0.00952571	0	0	0
TCGA-29-1705-01A	0.0298049	0	0	0.0241305	0	0.227451	0	0.015077	0.0386279	0	0.0115179	0	0	0.346456	0.0592631	0.224087	0	0	0	0.0178569	0	0.00572739
TCGA-13-1410-01A	0.0602423	0	0.0228485	0.00807006	0	0.233791	0	0.0748337	0.0267092	0.0217455	0	0.0307008	0.0008327	0.129002	0.148374	0.162329	0	0.0708927	0	0.00962918	0	0
TCGA-24-1426-01A	0	0.0651312	0	0.0257417	0	0.195913	0	0.00756924	0.0432827	0	0	0.0166966	0.0241094	0.0621285	0.0138092	0.255622	0	0.0742851	0.211445	0	0.00156592	0.00270052
TCGA-20-1687-01A	0.0972384	0	0.0136822	0.0757809	0	0.258816	0	0.0449323	0.0496314	0	0	0.0245308	0.131458	0.0471972	0.107562	0.12067	0.0214013	0.00473804	0.00236115	0	0	0
TCGA-13-0884-01B	0.0570927	0	0.0125853	0.181091	0	0.167443	0.0188058	0.073738	0.0888717	0.030371	0	0.0900327	0.00264291	0.0703097	0.0831155	0.0474544	0	0.0281305	0.0483155	0	0	0
TCGA-13-1489-01A	0	0.0729373	0	0.00160489	0	0.240301	0	0.0174855	0.0535709	0	0	0.133349	0.031823	0.151864	0	0.126083	0	0.126202	0.0431872	0	0.00159281	0
TCGA-29-1697-01A	0	0.00921348	0.00452749	0.202166	0	0.0444341	0	0.109141	0.00868985	0	0	0.0768455	0.0149824	0.0958559	0.0765531	0.10951	0	0.153069	0.0950125	0	0	0
TCGA-04-1362-01A	0.00410029	0	0	0.0159385	0	0.269434	0	0.0133974	0.0002543	0	0	0.109667	0.163531	0	0.0197911	0.171813	0	0.213906	0	0.0181679	0	0
TCGA-29-1688-01A	0.0427414	0	0.0030243	0.057506	0	0.24756	0	0.0216582	0.0306918	0	0.0292467	0.0204595	0.0269498	0.142417	0.126894	0.226761	0	0	0.0196365	0	0	0.00445402
TCGA-25-1313-01A	0	0.0491478	0.00198651	0.0175777	0	0.274076	0	0.0292322	0.00496567	0	0	0.0553907	0.110995	0	0.0589899	0.292299	0	0.0844946	0.00598787	0	0.0004059	0.0144509
TCGA-24-1616-01A	0.0515429	0	0	0.0388428	0	0.287811	0	0	0.0217931	0	0	0.118128	0.022081	0.143691	0.0945873	0.123724	0	0.0586768	0.0391224	0	0	0
TCGA-24-2281-01A	0.0195791	0.00656837	1.55e-05	0.0900579	0	0.103823	0	0.0499088	0.0781666	0	0	0.087043	0	0.368093	0.0515215	0.135021	0	0	0.0102026	0	0	0
TCGA-61-1736-01B	0.0485873	0	0.0014726	0.0613983	0	0.24916	0	0.0153753	0.0174072	0	0	0.131361	0.155737	0.0338671	0.0112482	0.191715	0	0.0791344	0.00353604	0	0	0
TCGA-29-1774-01A	0.0678023	0	0	0.1317	0	0.104643	0	0	0	0	0	0.0236617	0.0571287	0.327117	0.0101478	0.270576	0	0	0.00722331	0	0	0
TCGA-25-1326-01A	0	0.0208059	0.0265653	0.0933475	0	0.187731	0	0.0100315	0.0450971	0	0	0.0645185	0.0295335	0.134056	0.0863531	0.25869	0	0	0.0132361	0	0	0.0300343
TCGA-13-0726-01A	0	0.0367123	0	0.0344532	0	0.369894	0	0	0.0608235	0	0	0.103819	0	0.0494158	0.0680638	0.176329	0	0.0558796	0.038794	0	0	0.00581521
TCGA-10-0937-01A	0	0.0578475	0	0.178792	0	0.126156	0	0.0569931	0.064538	0	0	0.130741	0.0145884	0.0950547	0.0432295	0.220252	0.00177063	0	0.0100375	0	0	0
TCGA-24-2023-01A	0.027914	0	0.00325038	0.0900359	0	0.212048	0.0291003	0.0426673	0.0371563	0	0	0.0935878	0.00725765	0	0.103467	0.24534	0	0.0835111	0.00811276	0	0	0.0165507
TCGA-25-1320-01A	0.113758	0	0.0004977	0.0442893	0	0.171946	0	0.0107418	0.0213466	0	0	0.046841	0.00840949	0.250751	0.0384652	0.157579	0.0661701	0.0155405	0	0.0448232	0	0.0088417
TCGA-13-1489-02A	0.0383631	0	0.00267325	0.154205	0	0.115554	0.0375382	0.0491966	0	0	0	0.0566129	0.00703	0	0.135485	0.111619	0.00793401	0.101936	0	0.179713	0	0.00213928
TCGA-13-1498-01A	0	0.0802907	0	0.048226	0	0.227688	0	0.0654076	0.00620889	0.0279108	0	0.0936268	0.0140179	0.249068	0.10621	0.0612593	0.0107139	0	0	0.00937206	0	0
TCGA-13-0725-01A	0.12854	0	0.103605	0.0337957	0	0.0959671	0	0.0320598	0.017233	0.0115689	0	0.00783391	0.0173954	0.104793	0.0429201	0.296049	0	0.0570475	0.0338332	0	0	0.0173583
TCGA-23-1119-01A	0.0244521	0.0692879	0.0355148	0.0765015	0	0.266141	0.0950103	0.0222739	0.00513739	0.00602636	0	0.0250898	0.036586	0.0185401	0.0946514	0.216685	0	0	0.00770189	0	0	0.00040149
TCGA-25-1315-01A	0	0	0.00061023	0	0	0.226663	0	0.0169657	0.0118276	0	0	0.0824265	0.0132913	0.171084	0.0409936	0.110736	0	0.0357339	0.27581	0	0.00040293	0.0134555
TCGA-23-1123-01A	0.0158045	0.00943707	0.00503994	0.133126	0	0.213094	0.0330377	0.0495833	0.0124086	0	0.0436443	0	0.0368297	0.112626	0.111628	0.21375	0	0.00208299	0.00790683	0	0	0
TCGA-24-1551-01A	0.0142476	0	0	0.0842616	0	0.226705	0	0.00932075	0.0402557	0	0	0.0615147	0.0330445	0.309007	0.0974634	0.103492	0.00543015	0	0	0.0101018	0	0.00515544
TCGA-61-1737-01A	0.0300267	0	0.00489396	0.00040684	0	0.216607	0	0.0240403	0.0147214	0.0120037	0	0.0281863	0	0.288768	0.0881511	0.247382	0.0444325	0	0.00038007	0	0	0
TCGA-25-1317-01A	0.0615912	0.00184454	0.13209	0.0531186	0	0.0418329	0	0	0.00889375	0.0807056	0	0.0305522	0.0448922	0.267788	0.0510057	0.148224	0	0	0.0774615	0	0	0
TCGA-30-1892-01A	0.062959	0	0	0.0757538	0	0.213303	0.00466713	0.0255747	0.00318472	0	0.0149071	0	0.00306856	0.34324	0.0503118	0.17714	0	0	0	0.0149419	0	0.0109473
TCGA-25-1329-01A	0.0417698	0	0	0.0726065	0	0.217673	0	0.0133465	0.0345475	0	0.0355659	0	0.00481542	0.276174	0.026337	0.251458	0	0.00746082	0	0.0107854	0	0.00746035
TCGA-10-0928-01A	0.0402477	0.01763	0	0	0	0.251673	0	0	0	0	0	0.0859936	0.00621527	0.190951	0	0.11933	0.1313	0.133155	0	0.0235046	0	0
TCGA-61-2000-01A	0.0510641	0	0	0.03801	0	0.308524	0.0482769	0.0239598	0	0	0	0.123128	0.075198	0.113412	0.0400329	0.0899478	0.0358187	0.0330027	0	0.0112663	0	0.00835889
TCGA-29-1781-01A	0	0.0164929	0.122235	0.220695	0	0.0462391	0.0673464	0.0158234	0.0162052	0	0	0	0	0.169699	0.0950317	0.227103	0	0	0	0.00312889	0	0
TCGA-61-2002-01A	0.0210315	0	0	0.160813	0	0.145665	0.0881653	0.0019713	0.100406	0	0	0.0428082	0.0681102	0.0859766	0.0893165	0.115685	0.0231821	0	0.0461381	0	0	0.0107304
TCGA-61-2098-01A	0.124819	0	0	0.0726918	0	0.0290523	0	0.0297957	0.0829845	0	0	0.0996	0.00499411	0.503001	0.0227434	0.0269061	0	0	0	0.00341155	0	0
TCGA-31-1956-01A	0.0239097	0	0.0158475	0.118561	0	0.117796	0.0629053	0.0210618	0.0276152	0	0	0.0489325	0	0.205721	0.0449257	0.229618	0.0234997	0	0.0452123	0	0	0.0143935
TCGA-24-1549-01A	0.0360148	0	0.0053388	0.178439	0	0.0154794	0.121515	0.00913663	0.0153511	0	0.0171461	0.116401	0.0231515	0.209548	0.104856	0.0601276	0.00873565	0	0.0787601	0	0	0
TCGA-24-2038-01A	0	0.0455945	0	0.0300095	0	0.2299	0	0.0034806	0.0215764	0	0	0.109635	0.229006	0.11747	0.00561684	0.140989	0	0.0171703	0	0.0495506	0	0
TCGA-24-1427-01A	0.100956	0	0.0385073	0.172831	0	0.184548	0.0166934	0.0259239	0.0630826	0	0	0.00654791	0.131975	0.031173	0.0568609	0.147852	0	0.00744838	0.0126792	0	0	0.00292031
TCGA-25-1628-01A	0.050292	0	0	0.313414	0	0.0782547	0.0482488	0.0194275	0.0569364	0.00247157	0	0	0.0225664	0.0563346	0.151621	0.160902	0.00689918	0	0.0326322	0	0	0
TCGA-29-1693-01A	0	0.0111164	0	0.0496967	0	0.168364	0	0.0220843	0.00942283	0.0144631	0	0.0440113	0.0315187	0.136021	0.120957	0.161865	0	0.182054	0.040931	0	0	0.00749434
TCGA-24-2035-01A	0.0850467	0	0.0149188	0.063604	0	0.187098	0.0310379	0.0340936	0.013663	0	0	0.0312814	0.0754315	0	0.0838744	0.292076	0.0225145	0	0.0432704	0	0	0.0220895
TCGA-24-1845-01A	0	0.0281874	0.00224341	0	0	0.124409	0	0.0285848	0.00828624	0.0004924	0.0418379	0	0.0412989	0.331983	0.122609	0.131972	0	0.0833897	0	0.0507495	0	0.00395754
TCGA-24-1842-01A	0.0539007	0	0.00477772	0.133536	0	0.161785	0	0.0318458	0.0575197	0	0	0.0716019	0	0.2587	0.077687	0.121552	0.00180749	0	0.0232639	0	0	0.00202219
TCGA-24-2288-01A	0.094809	0	0.0993256	0.176711	0	0.259392	0	0.0672324	0.0147646	0	0	0.0397819	0.0142976	0.0137085	0.109744	0.101635	0	0.00367665	0	0.00316848	0	0.00175421
TCGA-13-1403-01A	0	0	0.00201914	0	0	0.296497	0	0.018625	0.0397296	0.107057	0	0.141744	0	0.0390098	0	0.0373612	0	0.281218	0.0344836	0	0.00130688	0.0009488
TCGA-61-1914-01A	0.0265627	0	0.039065	0.0243814	0	0.124754	0	0.0463172	0	0.0504642	0	0.0447212	0.0725301	0.0934161	0.197379	0.222433	0.00033533	0	0	0.0136489	0.0394852	0.00450676
TCGA-23-1809-01A	0.0818538	0	0.00129826	0	0	0.142749	0	0.0416338	0	0	0	0.010325	0	0.560406	0.0584271	0.103307	0	0	0	0	0	0
TCGA-24-0966-01A	0	0.0272	0	0.131636	0	0.132654	0	0.00907075	0.0481825	0	0	0.110494	0.0316159	0	0.0362926	0.336603	0	0.129821	0.00591995	0	0	0.00050991
TCGA-04-1365-01A	0	0.00913688	0.00527026	0.091152	0	0.201097	0.0108217	0.0767345	0.014232	0	0	0.043627	0.0318824	0.212244	0.149351	0.143543	0.00706112	0	0	0.00384739	0	0
TCGA-29-1690-01A	0.00350432	0.00782026	0	0.00640584	0	0.18627	0.0108363	0	0.0402252	0	0.00507761	0.00478267	0.121385	0.23543	0	0.292266	0.0295157	0.0368555	0	0.00479704	0.0134347	0.00139388
TCGA-29-1711-01A	0.0394107	0	0	0.178498	0	0.179138	0.055769	0.0386919	0.0430033	0	0	0.0343187	0.0024919	0.0994894	0.147444	0.148322	0.00762129	0	0.0253368	0	0	0.00046435
TCGA-09-2056-01B	0.00281213	0.0230628	0	0.091761	0	0.148076	0	0	0.0456423	0.032025	0	0.049749	0.0422135	0.0898717	0.0676305	0.187092	0.0366012	4.82e-05	0	0.162094	0.0128708	0.00845017
TCGA-25-1626-01A	0.0610892	0	0.0263735	0.143313	0	0.140353	0	0.0290015	0.0416112	0	0	0.059575	0.107661	0.0511293	0.0259921	0.112429	0.00882953	0.0316673	0	0.152852	0.00467219	0.00344952
TCGA-13-0800-01A	0	0	0	0	0	0.141238	0	0.0888986	0	0.0440075	0	0.120877	0.0736677	0.120895	0	0.0438714	0	0.105284	0.251278	0	0.00998256	0
TCGA-04-1361-01A	0.0188881	0	0	0.0956533	0	0.369699	0.0220901	0.00987769	0.00612752	0	0	0.0337543	0.071753	0	0.0272153	0.144393	0	0.182981	0.0175675	0	0	0
TCGA-13-1497-01A	0.00445669	0.0549211	0.0955068	0.0985779	0	0.167664	0	0.0399461	0.0579954	0	0	0.0358199	0.011145	0.190679	0.124463	0.0854469	0	0.015601	0.017778	0	0	0
TCGA-24-1103-01A	0.00645439	0.0191814	4.17e-05	0.0370186	0	0.196424	0	0.136105	0	0.00749277	0	0.104183	0.0345555	0.165488	0.0770985	0	0	0.157104	0.0511798	0	0.00561236	0.00206173
TCGA-24-1546-01A	0.0065345	0.0454905	0.0127338	0.0138365	0	0.157698	0	0.0113909	0.0298662	0	0.00251208	0.00192316	0.0477539	0.271963	0.0525429	0.167088	0.13443	0	0.00767756	0.0248129	0	0.0117465
TCGA-13-0891-01A	0.01662	0	0	0.0712913	0	0.122936	0	0.0257693	0.0612829	0	0.0238818	0.0487809	0	0.253219	0.0570489	0.208557	0	0.0666995	0.0439141	0	0	0
TCGA-09-2053-01C	0.0669598	0	0.074916	0.0972996	0	0.162399	0.000651	0.0459795	0.019279	0.0143544	0	0.062189	0	0.216023	0.0858274	0.154123	0	0	0	0	0	0
TCGA-24-2261-01A	0.0540262	0	0	0.190353	0	0.220595	0.0415655	0.0727353	0.0540339	0	0	0.00352293	0.0886907	0.00703919	0.0898502	0.173149	0.00270295	0	0.00173673	0	0	0
TCGA-61-1900-01A	0.10508	0	0	0.155548	0	0.151055	0	0.0738289	0.0118553	0	0	0.144124	0.0248449	0.0975239	0.0555586	0.180582	0	0	0	0	0	0
TCGA-29-1783-01A	0.0236363	0	0.0914847	0.0784245	0	0.150044	0	0.0387614	0.0318179	0	0	0.0410151	0.0299417	0.148134	0.0723962	0.222452	0.0348107	0	0.0168877	0	0	0.0201941
TCGA-23-1122-01A	0.0520255	0	0	0.00412158	0	0.151273	0	0.0774991	0.00993018	0.00624798	0	0.0733147	0.0673666	0.108319	0.0861789	0.188147	0.0732551	0.102321	0	0	0	0
TCGA-30-1866-01A	0.00515925	0.0368695	0	0.384899	0	0	0.0234701	0.0343617	0.0734708	0.0078532	0	0.0580172	0.00858336	0.118377	0.0894902	0.154749	0	0	0	0.00470006	0	0
TCGA-13-0883-01A	0.0399002	0	0	0.0825767	0	0.115152	0.0122306	0.00477886	0.0423851	0	0	0.0118837	0	0.424601	0.0358002	0.189561	0.0132056	0	0	0.00623347	0	0.0216914
TCGA-13-1487-01A	0.103356	0	0	0.0733082	0	0.210013	0	0.0459091	0.0244427	0	0	0.0724854	0	0.192403	0.107716	0.11375	0.030247	0.0103843	0.0159852	0	0	0
TCGA-24-1604-01A	0	0.0949763	0	0.0487002	0	0.1853	0	0.0531676	0.0215929	0	0	0.0861589	0.130524	0.0104975	0.0484935	0.105731	0	0.172768	0.0378597	0	0	0.0042303
TCGA-13-1501-01A	0.120863	0	0.0368059	0.0562163	0	0.251244	0	0.0224289	0.0534267	0	0	0.0225375	0.0204176	0.200051	0.0548698	0.12016	0.00464971	0.0205136	0.0158147	0	0	0
TCGA-09-1659-01B	0	0.036288	0.00243605	0.0986229	0	0.140855	0	0.00839377	0.0211199	0	0	0.0569353	0.0344969	0.346473	0.0578488	0.152559	0	0.0364932	0.0074786	0	0	0
TCGA-29-1770-01A	0	0	0	0.0378642	0	0.0963305	0	0.0155357	0.00224833	0.0162484	0	0.107006	0.0504824	0.266055	0.0181607	0.195627	0	0.0988179	0	0.0784527	0.0131875	0.0039831
TCGA-24-1418-01A	0.116467	0	0	0.0268658	0	0.33191	0.00329792	0.0175997	0.0301937	0	0.0139859	0	0.0560987	0.0966614	0.0906791	0.152457	0	0.0499733	0	0.0067474	0	0.00706336
TCGA-61-2109-01A	0.0462512	0	0	0.0259407	0	0.126548	0	0	0.0844279	0	0	0.0868047	0	0.365974	0.00648901	0.190904	0	0.0298395	0.0323846	0	0	0.00443667
TCGA-29-1696-01A	0	0.0112491	0	0.00328212	0	0.122362	0	0.059111	0.0433376	0.00481323	0	0.0496473	0.0256506	0.0748463	0.104068	0.199172	0.016293	0.102667	0.170677	0	0.00821047	0.00461336
TCGA-5X-AA5U-01A	0.00310323	0.00199536	0	0	0	0.240182	0	0.032414	0.002776	0	0.0499941	0	0	0.657751	0.00360782	0	0	0	0.00817643	0	0	0
TCGA-29-1703-01A	0.00157812	0.00561431	0	0.0983214	0	0.231778	0.0250103	0.0222378	0.0609134	0	0	0.0692415	0.00955359	0.182825	0.093833	0.156616	0.0387845	0	0	0	0	0.00369267
TCGA-29-1762-01A	0	0	0	0	0	0.261044	0	0	0.00427432	0	0	0.0764791	0.181788	0.0608331	0.00392376	0.322451	0	0	0	0.0176064	0.0294573	0.0421422
TCGA-13-0730-01A	0.0230729	0	0	0.196682	0	0.0389268	0	0.0188544	0.0474959	0	0	0.0795603	0	0.201825	0.0181646	0.231093	0.0526781	0.0916476	0	0	0	0
TCGA-61-2008-01A	0	0.0054566	0.0652693	0.132664	0	0.160125	0	0.0585315	0.0224062	0	0	0.0488008	0.0797521	0.0128395	0.120068	0.249163	0	0	0	0.044681	0	0.0002436
TCGA-20-1686-01A	0.118637	0	0.110754	0.0283639	0	0.280872	0	0.0444765	0	0	0.00976705	0	0.0508724	0.0654486	0.0292666	0.0946139	0	0.143406	0.023522	0	0	0
TCGA-13-0906-01A	0.0790949	0	0.0174966	0.0963462	0	0.22322	0	0.0572416	0.0503229	0	0	0.0563198	0.00336063	0.0795451	0.154616	0.0324911	0	0.149945	0	0	0	0
TCGA-13-1483-01A	0.00787809	0.0132149	0	0.0459275	0	0.221515	0	0.0335339	0.035395	0	0	0.0182659	0.0323125	0.27049	0.0266761	0.116379	0	0.14561	0	0.0328019	0	0
TCGA-04-1331-01A	0.131432	0	0.00722834	0.0420096	0	0.134693	0	0.0816007	0.01431	0	0	0.0665911	0.00686937	0.196651	0.126278	0.118959	0	0.0605766	0.0128017	0	0	0
TCGA-23-1109-01A	0.079434	0	0.012815	0.0798924	0	0.0878278	0	0.0595505	0.0328058	0	0	0.0423889	0.0110084	0.308752	0.0397545	0.147235	0.0972907	0	0.00124522	0	0	0
TCGA-23-1111-01A	0.131195	0	0.00578825	0.0176192	0	0.257026	0.00607337	0	0.0182177	0	0	0.0339253	0.0756985	0.107064	0.00200193	0.0977301	0	0.24766	0	0	0	0
TCGA-59-2350-01A	0	0.0628825	0	0.0776485	0	0.141364	0	0.0391466	0.0303523	0	0.0272436	0	0.00105983	0.306736	0.0968312	0.116244	0	0.093296	0.00563678	0	0	0.00155852
TCGA-24-2297-01A	0.0440565	0	0.00401245	0.00944901	0	0.278704	0	0.0530593	0.00267791	0.0265968	0	0.0694709	0.0665972	0.179104	0.06919	0.136783	0	0.0602998	0	0	0	0
TCGA-13-1509-01A	0	0.0236643	0.120457	0.105697	0	0.180209	0	0.0305084	0.0251425	0.0113745	0	0.0144971	0.0307391	0.185673	0.105294	0.137123	0	0	0	0.0296225	0	0
TCGA-24-0968-01A	0.0597378	0	0	0.118349	0	0.225729	0	0.0445609	0.0261579	0	0	0.09438	0.121415	0.0349709	0.0793848	0.177763	0	0.0134987	0	0.0040536	0	0
TCGA-09-2048-01A	5.72e-05	0.0180418	0	0.0476583	0	0.134403	0	0.058768	0.0746341	0.0197878	0	0.0304685	0.0288189	0.123694	0.0497409	0.299055	0.0388097	0	0	0.0610192	0	0.0150444
TCGA-29-1707-02A	0.00891847	0	0.00240592	0.00992282	0	0.0702874	0.0222674	0.00438861	0.00627433	0	0.0402709	0	0	0.469969	0.0884773	0.0851488	0	0.144195	0	0.0445667	0	0.00290705
TCGA-09-0367-01A	0	0.0627739	0.00030259	0.0452274	0	0.206763	0	0.0409619	0.0184865	0	0	0.079007	0.0327726	0.152535	0.0907108	0.159678	0.0907577	0	0	0.0200234	0	0
TCGA-13-0924-01A	0.0242574	0.0532103	0.00239438	0.190344	0	0.0773384	0.0541297	0.0688425	0.0356666	0.0152369	0	0.0644697	0.0266999	0.086972	0.123054	0.148438	0.00959622	0	0	0.0187698	0	0.00057949
TCGA-24-1565-01A	0.0398357	0	0	0.182126	0	0.149282	0	0.0168493	0.113675	0	0	0.037863	0.0594991	0	0.00950511	0.338249	0	0.025549	0.00895745	0	0	0.0186101
TCGA-24-1467-01A	0	0	0	0.0679327	0	0.0784413	0.00565	0.0458028	0.0118868	0.00611782	0	0.0828467	0.0415485	0.185921	0.0886784	0.199924	0.0005525	0	0.161772	0	0.0229265	0
TCGA-24-1846-01A	0.0318994	0	0	0.056966	0	0.122205	0	0.0146654	0.0699099	0	0	0.0582763	0	0.40056	0.0919373	0.132561	0	0	0.0210195	0	0	0
TCGA-30-1862-01A	0.0063116	0.0143685	0.0606146	0.136167	0	0.279198	0	0.03477	0.0508511	0	0	0.0487862	0.0988273	0.00128449	0.0854913	0.139019	0	0	0	0.0443111	0	0
TCGA-24-2298-01A	0.0719432	0	0.0358646	0.0673938	0	0.164914	0	0.0527873	0	0	0.0131807	0.0208183	0	0.215321	0.0814277	0.0925191	0	0.132226	0	0.0304264	0	0.0211783
TCGA-13-0901-01B	0.181983	0	0	0.0493833	0	0.202757	0	0.0330517	0.00782019	0.0269156	0	0.0167955	0.108417	0.0165932	0.0260135	0.116157	0	0.203827	0	0.0100887	0.00019754	0
TCGA-23-1021-01B	0.0153829	0.174806	0	0.092631	0	0.228652	0	0.0667657	0	0	0	0.0601727	0.0398263	0.0726249	0.00507636	0.10948	0	0.122056	0.00396041	0	0	0.00856641
TCGA-57-1584-01A	0	0	0.00312416	0.0545713	0	0.261311	0	0.00436559	0.0135899	0	0	0.0460818	0.16027	0	0.0509221	0.254717	0	0.0940717	0.056975	0	0	0
TCGA-13-A5FT-01A	0.144954	0	0.052717	0.00311191	0	0.115372	0	0.098407	0.0128585	0.00958793	0	0.0326512	0.00335803	0.0924557	0.0315402	0.0553614	0	0.325015	0.0226093	0	0	0
TCGA-59-2354-01A	0.113732	0	0.0263909	0.0591954	0	0.212967	0.0315896	0.0390223	0.0718883	0	0.00939782	0.00173924	0	0.163471	0.0923634	0.150141	0.0118228	0	0.0162787	0	0	0
TCGA-24-2280-01A	0.200389	0	0.170427	0.0741996	0	0.0914137	0	0.00788184	0.0329565	0	0	0	0.0208115	0.174984	0.0151041	0.208418	0	0	0.00341505	0	0	0
TCGA-25-1321-01A	0	0.0941744	0	0.0268246	0	0.10067	0	0.0329443	0.00053781	0	0	0.0601926	0.0458947	0.0743937	0.0768653	0.332517	0.0415413	0.00254789	0	0.0887201	0	0.0221754
TCGA-13-0768-01A	0.0406987	0	0.107224	0.2536	0	0.0401836	0.158729	0	0.0532813	0.0538769	0.00050386	0	0.0242913	0.0448041	0.097179	0.101908	0.0044625	0	0.0149314	0	0	0.00432601
TCGA-13-0893-01B	0.0622992	0	0	0.132437	0	0.181931	0.0639688	0.0245546	0.0705754	0.0133188	0.0401724	0.0164339	0	0.0704468	0.124177	0.117606	0	0.0383633	0.0437153	0	0	0
TCGA-36-1570-01A	0	0.034597	0.00263435	0.0237508	0	0.114976	0	0.0442135	0.00469461	0.00051417	0	0.073457	0.0762643	0.109792	0.114927	0.227406	0	0.0269088	0.112094	0	0.0337698	0
TCGA-61-1910-01A	0	0.0356616	0	0.00497302	0	0.0688491	0	0.00796065	0.0431899	0	0	0.0413683	0	0.290279	0.11189	0.241581	0	0.0495858	0	0.0817433	0	0.0229185
TCGA-23-1029-01B	0.0853003	0	0	0.0361682	0	0.0824904	0	0.0145132	0.00788844	0	0	0.100261	0.117162	0.107652	0.0767311	0.116576	0	0.216147	0.0339738	0	0	0.0051372
TCGA-36-1580-01A	0.0144946	0	0.00013825	0.0911602	0	0.228126	0	0.0064136	0.0493314	0	0	0.03517	0.0107903	0.282672	0.0696253	0.176279	0.0350539	0	0	0	0	0.00074514
TCGA-59-2348-01A	0.0673292	0	0.111747	0.0431011	0	0.134776	0	0.068156	0.00399126	0	0	0.0349229	0.00298306	0.263989	0.0881216	0.139296	0	0	0.0297767	0	0	0.0118101
TCGA-13-1495-01A	0	0.0415764	0	0.0536791	0	0.347607	0	0.0528806	0	0	0	0.0838785	0.0386188	0.0502728	0.207668	0.0789457	0	0	0.0448728	0	0	0
TCGA-13-0720-01A	0.0728215	0	0.0896078	0.00419891	0	0.244851	0	0.0848033	0	0	0	0.0552566	0.0184275	0.169854	0.0449713	0.00502686	0	0.184791	0.0253898	0	0	0
TCGA-25-1630-01A	0.00535971	0.0386584	0	0.0132458	0	0.0797536	0	0	0.0574984	0	0	0.0360863	0.00737524	0.467469	0.0346074	0.12124	0.00773388	0	0	0.0649077	0	0.0660651
TCGA-61-1919-01A	0.0127464	0.0213635	0.0114587	0.0324331	0	0.1082	0.00246132	0.0181319	0.0303949	0.0245166	0	0.0258059	0	0.376799	0.0989567	0.198925	0.0297482	0	0.00500121	0	0	0.00305716
TCGA-13-1496-01A	0	0.189056	0.0125203	0.0872293	0	0.155812	0.0545044	0.0498492	0.00055145	0.0605962	0	0.0172223	0	0.0160261	0.113885	0.116268	0	0.0854083	0.0182795	0	0	0.0227921
TCGA-29-1763-01A	0.0858287	0	0	0.0265884	0	0.208483	0.0117216	0.00499623	0.0190613	0	0	0.0201957	0.0258633	0.193518	0.0623396	0.294353	0.00043683	0.0282004	0.0118118	0	0	0.00660185
TCGA-24-1104-01A	0.0339409	0	0.00500184	0.159555	0	0.288021	0	0.0364419	0.0773246	0	0	0.0795381	0.0455015	0.0068048	0.0726218	0.151603	0	0	0	0.043646	0	0
TCGA-61-1907-01A	0.0467788	0	0.0313314	0.135547	0	0.198716	0.0375173	0.0128273	0.0618631	0	0	0.00389562	0.0196451	0.141379	0.0751227	0.178115	0	0.0373563	0	0.0167535	0	0.00315224
TCGA-13-0766-01A	0.0308653	0.0129937	0	0.067467	0	0.117539	0	0.041492	0.00301488	0	0	0.0667732	0.0596368	0.140273	0.0336796	0.171537	0	0.220574	0.0341552	0	0	0
TCGA-24-2027-01A	0.145612	0	0.00640624	0.0607125	0	0.176112	0	0.00451666	0.0603079	0	0	0.112743	0.033183	0.0645803	0.0831086	0.167877	0	0.00162841	0.0832116	0	0	0
TCGA-24-2024-01A	0.0443806	0.0444085	0	0.0212539	0	0.156289	0	0.070433	6.53e-05	0	0	0.0406052	0.0171342	0.21159	0.0827058	0.20977	0	0	0	0.0827031	0	0.0186625
TCGA-31-1951-01A	0.0246615	0	0	0.027006	0	0.230975	0.0509157	0.0636685	0.0384454	0	0.0646827	0	0.00457537	0.186209	0.135368	0.119899	0	0.0352825	0	0.0107868	0	0.00752511
TCGA-04-1530-01A	0.0323951	0.00870304	0	0.0338748	0	0.249943	0.0314824	0.0429421	0	0	0	0.0532681	0.00043755	0.230216	0.103806	0.189475	0	0	0	0.0234569	0	0
TCGA-24-1419-01A	0.00616541	0.0325105	0	0	0	0.144531	0	0.0374043	0.00352487	0	0	0.0159524	0.137006	0.189627	0	0.291575	0	0.131238	0	0.0104661	0	0
TCGA-29-1701-01A	0.0216606	0	0	0.203012	0	0.12926	0.076127	0.02584	0.00654239	0.0111183	0	0	0.0665352	0.0507641	0.126722	0.242508	0	0.0092979	0	0.0208478	0.00514892	0.00461582
TCGA-23-1026-01B	0.00546612	0	0.00169876	0.118997	0	0.229183	0.0252546	0.00293863	0.00972205	0	0	0.160825	0.0154957	0.125072	0.10816	0.150368	0.00538017	0.00131942	0.0401185	0	0	0
TCGA-04-1332-01A	0.0231555	0.0111683	0	0.039492	0	0.269132	0	0.0232332	0	0	0	0.0565893	0.0554711	0.0637444	0.0554999	0.2814	0.00823614	0.0046905	0.0624451	0.0372051	0	0.00853686
TCGA-23-1113-01A	0	0.059003	0	0	0	0.220479	0	0.0120716	0.0242104	0	0	0.0888736	0.0407276	0.239053	0.00228715	0.27909	0.00316061	0	0.024219	0	0.00682489	0
TCGA-29-A5NZ-01A	0	0.0103933	0.0259321	0.042036	0	0.28529	0	0	0.0085256	0	0.0274649	0.00217887	0	0.385046	0.0680749	0.0988574	0.0242493	0.0179199	0	0.00403142	0	0
TCGA-20-1682-01A	0.0780115	0	0.00088524	0.171359	0	0.205299	0.0989513	0.0386114	0.0162767	0	0	0.0290142	0.0772242	0.0800221	0.0732251	0.105942	0.0064439	0	0.0187343	0	0	0
TCGA-23-1107-01A	0	0.0932698	0.00262867	0.0779202	0	0.152063	0	0.0259845	0.0364284	0	0	0.0493651	0.035103	0.218361	0.0564313	0.204765	0	0	0	0.0476802	0	0
TCGA-20-1683-01A	0.0695251	0	0.289689	0.0967624	0	0.10814	0.00361129	0.0344395	0.0281878	0	0	0.0157648	0	0.158275	0.0438306	0.102423	0	0.00349547	0.0418959	0	0	0.00395998
TCGA-59-2352-01A	0	0.0529138	0.0639782	0.0717044	0	0.0839946	0	0.0489085	0.0518515	0	0	0.0868601	0	0.284723	0.102305	0.0817798	0	0.0402754	0.0307054	0	0	0
TCGA-24-2262-01A	0.0484182	0	0.00424895	0.0810517	0	0.218936	0.0048204	0.0454832	0.06107	0	0.0161476	0.0193501	0.0079678	0.20864	0.14895	0.101733	0	0	0	0.0294155	0	0.00376811
TCGA-23-1114-01B	0.0675648	0	0	0	0	0.181969	0	0.00520222	0.0111912	0	0	0.0283582	0.00915091	0.416055	0	0.114175	0	0.166333	0	0	0	0
TCGA-24-1431-01A	0.0262956	0.0165076	0	0.0895313	0	0.24483	0	0.0240985	0.0278013	0	0	0.036258	0.118097	0	0.0937415	0.318503	0	0	0	0	0	0.00433527
TCGA-23-2084-01A	0	0.016348	0	0.0141039	0	0.30673	0	0.0430115	0.0137194	0	0	0.0643323	0.170002	0	0.0505137	0.171407	0	0.131147	0.0166552	0	0	0.0020299
TCGA-04-1536-01A	0.0533737	0	0	0.0315466	0	0.245826	0	0.0073201	0.00636791	0	0	0.0532218	0.183677	0.079263	0.0496001	0.130384	0	0.0536066	0	0.0797944	0.0260185	0
TCGA-04-1519-01A	0	0.0746025	0	0.0203946	0	0.217895	0	0.00736795	0.0100956	0	0	0.0665311	0.0111163	0.164349	0.0316163	0.123035	0	0	0.272997	0	0	0
TCGA-24-1560-01A	0	0.0101904	0.00108394	0	0	0.159268	0	0.0746152	0	0.00419384	0	0.093675	0.0168995	0.189076	0.117075	0.054624	0.0014593	0.0007712	0.249432	0	0.0186328	0.00900358
TCGA-59-2351-01A	0	0.0330582	0.0931783	0.0696727	0	0.194456	0.00084309	0.020686	0.0496004	0	0	0.0274955	0	0.204596	0.052715	0.253698	0	0	0	0	0	0
TCGA-31-1953-01A	0.00649181	0	0	0.0393297	0	0.0937924	0.00807682	0.0250339	0.062965	0	0	0.103256	0.0252167	0.26034	0.072965	0.192899	0.0815905	0	0.0230642	0	0	0.00497808
TCGA-24-1474-01A	0	0.0204397	0	0.0715588	0	0.132616	0	0.0253742	0.00494419	0	0	0.0360627	0.0681809	0	0.0510801	0.437273	0	0.00247505	0.127457	0	0	0.0225382
TCGA-25-1623-01A	0.0233393	0.00702874	0.0280881	0.123467	0	0.159639	0	0.0340774	0.0440899	0.0305254	0	0.107578	0	0.164501	0.0781096	0.146188	0	0	0.0422341	0	0	0.0111331
TCGA-13-0897-01A	0.0088651	0.00282359	0	0.145071	0	0.0752568	0.0893352	0.0327995	0.077924	0	0	0.0854091	0.00017769	0.0834904	0.138753	0.180245	0.00701417	0.0175272	0.0553084	0	0	0
TCGA-24-1930-01A	0.0884662	0	0.116284	0.0588076	0	0.19364	0.00320318	0.0278363	0.0142116	0	0.00473547	0.00472039	0.00601948	0.121984	0.0873351	0.265776	0	0	0.00047539	0	0	0.006506
TCGA-10-0931-01A	0.0344813	0.0707151	0	0.0692299	0	0.228807	0.0121857	0.0622362	0.00536272	0	0.0145939	0.0192089	0.0683697	0.0959005	0.0299868	0.132456	0	0.0735284	0	0.0829377	0	0
TCGA-13-0765-01A	0.0292333	0	0	0.0886452	0	0.178107	0	0.00195904	0.0582073	0	0	0.0312601	0.0786067	0.41391	0.00625422	0.060027	0	0.00840744	0	0.0453825	0	0
TCGA-04-1651-01A	0.130297	0	0	0.0181037	0	0.276198	0.0120932	0.075944	0	0	0	0.074279	0.0635995	0	0.066556	0.0625177	0	0.177451	0.0406674	0	0.00229358	0
TCGA-25-2396-01A	0.0551587	0	0	0.108706	0	0.254498	0.00386679	0.0491744	0.0515835	0	0	0.100436	0.0279028	0.0296914	0.114899	0.167883	0	0	0.0194801	0	0	0.0167208
TCGA-36-1577-01A	0.0159285	0	0	0.166023	0	0	0	0.00401636	0.0490405	0	0	0.168324	0	0.477694	0.00053177	0.0439085	0	0	0.0302215	0	0.00166991	0.0426416
TCGA-30-1857-01A	0	0.0350814	0	0.0782278	0	0.194549	0	0.0157286	0.0600868	0	0	0.0427857	0.00079198	0.283096	0.0910251	0.144547	0.0147982	0	0.0392817	0	0	0
TCGA-13-1409-01A	0	0.095407	0	0	0	0.0396571	0	0.034284	0.0481722	0.0519373	0.0713468	0	0	0.571867	0	0.0246496	0.00546575	0	0.0572127	0	0	0
TCGA-04-1655-01A	0	0.114946	0.0367491	0.166274	0	0.115656	0	0.0218499	0	0	0	0.14749	0	0.131439	0	0	0	0	0.0373299	0	0.228266	0
TCGA-59-2355-01A	0.0546115	0	0.00892775	0.174485	0	0.189745	0.0168021	0.05091	0.050752	0	0	0.0416409	0.0160044	0.0785167	0.149618	0.12176	0	0.0326015	0.0136259	0	0	0
TCGA-61-1995-01A	0.00516624	0.00520977	0	0.0524481	0	0.319492	0	0.00033297	0.0881305	0	0	0.0264207	0.0216549	0.124471	0.0610439	0.271344	0.00172494	0	0.0215435	0	0	0.00101877
TCGA-25-1322-01A	0.120028	0	0.0115326	0	0	0.175103	0	0.052279	0	0	0	0.0385289	0.169429	0.0540452	0.107836	0.17595	0	0.0802659	0	0.00441739	0	0.0105862
TCGA-13-0905-01B	0.0186217	0.0238013	0	0.0104743	0	0.0925249	0	0.0776896	0.00822636	0.0300333	0	0.025327	0.00042342	0.372701	0.132036	0.113615	0	0.0839956	0	0.00360177	0	0.00692939
TCGA-09-2051-01A	0.0477306	0	0	0.0133417	0	0.224191	0.031858	0.0827407	0.0120605	0	0.0325067	0.013495	0.0760269	0.0550377	0.0619349	0.177271	0	0.132009	0.0332026	0	0	0.00659452
TCGA-13-0900-01B	0.0100234	0.029775	0	0.0541054	0	0.228174	0.0504075	0.0677709	0.00335039	0	0.00170373	0.0134108	0.0260061	0.0775109	0.216498	0.14476	0	0.0269399	0.043583	0	0.00598103	0
TCGA-61-1728-01A	0.00686599	0.00937173	0	0.00363249	0	0.149665	0	0.00722415	0.0403375	0.0033153	0	0.0719778	0.00107585	0.437298	0.0525897	0.173615	0.00643039	0	0	0.0191779	0	0.0174237
TCGA-24-1544-01A	0.125034	0	0.0117216	0.277849	0	0	0.0183416	0.0466606	0	0	0	0.0307211	0.0262047	0.316191	0.0225733	0.0827791	0	0.0355991	0.00434025	0	0	0.00198561
TCGA-04-1343-01A	0.0208032	0.113749	0.0100619	0.123922	0	0.190117	0	0.0352161	0.0577982	0	0	0.0718304	0.0150048	0.0466428	0.108018	0.138794	0	0	0	0.0672371	0	0.00080498
TCGA-24-2267-01A	0.0323293	0	0.0586647	0.0930002	0	0.199515	0.0250465	0.0297021	0.0570463	0	0.0337182	0	0.00214324	0.176371	0.15598	0.13593	0	0	0	0.00055455	0	0
TCGA-04-1648-01A	0.0908808	0	0	0.0412253	0	0.263032	0	0.026995	0.00992219	0.00138684	0.00996858	0.0564757	0.132402	0.0669803	0.103257	0.15893	0.0103388	0	0.0165445	0	0	0.011661
TCGA-59-2363-01A	0.13975	0	0	0.0715547	0	0.124082	0	0.119858	0	0	0	0.0466866	0.0746398	0.120441	0.0525264	0.0791185	0	0.129949	0	0	0	0.0413939
TCGA-24-2290-01A	0	0.103311	0	0.0435366	0	0.0735097	0.00124571	0.00382339	0.0369921	0	0	0	0	0.301425	0.0326697	0.268827	0	0.0259849	0	0.0950759	0	0.0135986
TCGA-13-1512-01A	0.00127929	0.0696254	0	0.0917684	0	0.0174573	0	0.0568311	0.0559489	0	0.00876349	0.0218141	0	0.376723	0.164144	0.117872	0.0138658	0	0.00259164	0.00131607	0	0
TCGA-10-0938-01A	0	0.100654	0	0.0394328	0	0.113512	0	0.152117	0	0.0389674	0	0.106141	0.0475764	0.292038	0.0683299	0	0	0	0.00251609	0	0.0387164	0
TCGA-24-1417-01A	0.073768	0	0.00694702	0.0302515	0	0.174807	0.015296	0.0509491	0.0484998	0.00347907	0	0.0544396	0.00718896	0.253742	0.0566366	0.152386	0	0.0421032	0.0295066	0	0	0
TCGA-13-0913-02A	0.0229573	0.0581879	0.00494042	0.181732	0	0.0859512	0.0880005	0.0608517	0.0371773	0	0	0.064155	0.00806316	0.104232	0.140092	0.0830484	0.0454234	0	0.0151872	0	0	0
TCGA-13-2060-01A	0.0473842	0	0.0400049	0.13494	0	0.227635	0.0419607	0.0601377	0.00259058	0	0	0.016668	0.0632169	0.0348143	0.103558	0.166914	0	0.0450891	0.0150863	0	0	0
TCGA-31-1950-01A	0.0104034	0	0.0698634	0.054743	0	0.122221	0.00258384	0.0673427	0.0317138	0	0	0.107771	0.0254911	0.0910973	0.129257	0.121196	0	0.0214019	0.144914	0	0	0
TCGA-13-1408-01A	0.0906663	0	0.0165734	0.0393761	0	0.272827	0.0299319	0.0529269	0.0307611	0	0.00410129	0.0150497	0.0101996	0.21766	0.123965	0.0911167	0	0	0	0.00484484	0	0
TCGA-61-2113-01A	0.0440718	0	0.00309542	0.032115	0	0.277743	0.00799468	0.0492021	0	0	0.0340237	0	0.0119183	0.162484	0.0965229	0.151191	0	0.0838663	0	0.029921	0	0.0158507
TCGA-24-0982-01A	0.113326	0	0.0367827	0.0557839	0	0.302002	0.00661705	0.0386639	0.0525205	0	0	0.0563544	0.00408264	0.189093	0.0713491	0.0734246	0	0	0	0	0	0
TCGA-61-1738-01A	0.0585367	0	0.0763357	0.0522268	0	0.0521051	0	0.07747	0	0.00201732	0	0.0348922	0.0886013	0.0264945	0.109264	0.169167	0	0.222902	0	0	0	0.0299875
TCGA-24-2020-01A	0.00138827	0	0	0.0203724	0	0.110315	0.00888827	0.00511159	0	0	0.0470012	0	0.0235049	0.482408	0.0920746	0.20415	0	0	0	0.00478616	0	0
TCGA-61-1733-01A	0.00024982	0.0162087	0	0.152404	0	0.117016	0	0.0643214	0.0253951	0	0	0.0175353	0.0682494	0.0961424	0.0713582	0.315085	0	0.0520176	0	0	0	0.00401712
TCGA-24-1850-01A	0	0.0461214	0	0.158202	0	0.152231	0	0.0525422	0.0530353	0	0	0.032574	0.00316682	0.0702063	0.14728	0.270801	0	0	0	0.00143334	0	0.0124068
TCGA-25-2392-01A	0	0.0112374	0.00410007	0.0349687	0	0.20573	0	0.0261838	0.0329323	0	0	0.0124413	0.219971	0	0.0474085	0.372494	0	0.0128954	0.0196374	0	0	0
TCGA-24-1550-01A	0.0999147	0	0.0812488	0.0328206	0	0.0743967	0.0225774	0.0270569	0.0110651	0	0	0.0162413	0	0.297503	0.0377518	0.275035	0	0	0	0.0191116	0	0.00527665
TCGA-25-2393-01A	0.0966255	0	0.00467867	0.0917218	0	0.141368	0.00902279	0.0239905	0.00699805	0	0.00711949	0	0.00817541	0.32408	0.0604303	0.1041	0.00502867	0	0	0.0666192	0.0289899	0.0210513
TCGA-25-2404-01A	0.00974034	0.00486496	0	0.102557	0	0.281439	0	0.0636531	0	0.0203059	0	0.0178721	0.0928327	0.0924644	0.17335	0.117765	0	0.0027435	0.0204129	0	0	0
TCGA-04-1347-01A	0.114001	0	0	0.0499489	0	0.020878	0	0.0282457	0.0400941	0	0	0.039705	0	0.488514	0.0649388	0.118209	0	0	0.0354647	0	0	0
TCGA-04-1338-01A	0.0351249	0	0.00578423	0.200685	0	0.0244565	0.206957	0.0318832	0	0	0	0.0200288	0.0183425	0.102308	0.0735496	0.185922	0	0	0	0.0804251	0.0145338	0
TCGA-61-2097-01A	0	0.0308519	0	0	0	0.134274	0	0.0231941	0	0	0	0.0598715	0.0865577	0.216616	0.00965721	0.158835	0	0.114992	0	0.134068	0.0164486	0.0146338
TCGA-36-1568-01A	0.0528363	0	0.00407414	0.0645603	0	0.248707	0	0.0326567	0.0645325	0	0	0.059885	0.0114953	0.167688	0.0759449	0.142167	0.0458345	0	0.0262655	0	0	0.00335177
TCGA-24-2036-01A	0	0.00302734	0	0	0	0.139194	0	0.00898547	0.0115254	0	0.0195255	0	0.017715	0.31436	0.0166728	0.221389	0.0332891	0	0.214316	0	0	0
TCGA-13-0797-01A	0.00838638	0.0131816	0.0223476	0.0754859	0	0.11619	0.00410827	0.0357028	0.00911495	0.0538012	0	0.135717	0.00795528	0.0968289	0.0691789	0.208755	0	0.02577	0.117476	0	0	0
TCGA-57-1585-01A	0.0501561	0	0.0260252	0.0907657	0	0.184854	0	0.0171429	0.0365267	0	0	0.00940017	0.0372844	0.299676	0.0452713	0.10193	0.0549859	0	0	0.0407914	0	0.00519078
TCGA-13-0727-01A	0	0.0484232	0	0.0661124	0	0.168273	0	0	0.0294567	0	0	0.0100503	0.0368097	0	0.0363357	0.589073	0	0	0.0152538	0	0	0.0002127
TCGA-13-1505-01A	0.0360166	0	0.0895264	0.123593	0	0.242376	0	0.0928501	0.0431339	0	0	0.0381045	0.0661424	0.0365113	0.0819573	0.0959784	0.015244	0.0173163	0.0212494	0	0	0
TCGA-25-2042-01A	0.0301699	0.00768838	0.0117631	0.0933437	0	0.242128	0.00381711	0	0.0195459	0	0	0.0125209	0.10115	0	0.0258	0.206051	0	0.0798517	0	0.101891	0.033399	0.0308806
TCGA-24-2289-01A	0.0398912	0	0	0.00881458	0	0.204068	0	0.0148298	0.045104	0	0	0.012998	0.183092	0	0.0405075	0.342707	0	0.00596383	0	0.0929296	0.00909428	0
TCGA-23-1030-01A	0.0378149	0	0	0.034709	0	0.167425	0	0.00276809	0.0734339	0	0	0.0229435	0.00710171	0.460416	0.0785466	0.114841	0	0	0	0	0	0
TCGA-13-1405-01A	0.194587	0	0.0856566	0.172981	0	0.128145	0.0530902	0	0.0141498	0	0	0.0859279	0.00711931	0.0680905	0.0664566	0.0805112	0	0.00430515	0.0389802	0	0	0
TCGA-29-2414-01A	0.148765	0	0	0.0842294	0	0.198539	0	0.0700393	0	0	0	0.00656113	0.0730399	0.26974	0.0311061	0.099957	0	0.0180237	0	0	0	0
TCGA-WR-A838-01A	0.0401246	0	0.0226042	0	0	0.326599	0	0.021337	0.0395714	0	0.153093	0	0	0.308062	0.0229988	0	0	0	0.0630721	0	0.00253816	0
TCGA-25-2391-01A	0.0738006	0	0	0.0840175	0	0.0805905	0	0.0639235	0.0442535	0	0	0.0722463	0.102062	0.044309	0	0.136541	0	0.257765	0	0	0	0.0404902
TCGA-13-1407-01A	0	0.206127	0	0.125171	0	0.0595867	0	0.0722398	0	0	0	0.11573	0.00604212	0.294663	0.0285644	0.0361532	0	0.0430938	0.0126293	0	0	0
TCGA-29-1766-01A	0.0416892	0	0	0.179677	0	0.190089	0	0.0147241	0.0244434	0.0138794	0	0.075051	0.0161527	0.163227	0.0410009	0.127549	0	0.071881	0.032604	0	0	0.00803133
TCGA-25-1328-01A	0.0697787	0	0.0130917	0.0257357	0	0.188818	0	0.00821464	0.0451206	0	0	0.0511509	0.0385577	0.263091	0.0440551	0.184586	0.0352243	0	0.0306098	0	0	0.00196656
TCGA-25-1877-01A	0.0277307	0	0.01559	0.158798	0	0	0.092167	0.0186875	0.00557293	0	0	0.0449454	0	0.293622	0.127022	0.206583	0.00138578	0	0	0	0.00789565	0
TCGA-13-0714-01A	0.105714	0	0.0213389	0.140481	0	0.206919	0	0.0246226	0.0542422	0	0	0.0826215	0.0113687	0.138801	0.0569587	0.108167	0	0	0.0487648	0	0	0
TCGA-24-1924-01A	0.0985342	0	0.0832233	0.146017	0	0.129178	0.0409387	0.0649417	0.00055562	0	0	0.0267431	0.0760475	0.00610383	0.129518	0.160383	0.0219497	0	0	0.00615372	0	0.00971323
TCGA-24-1105-01A	0.068509	0	0.0183577	0.0864916	0	0.226781	0.0351564	0.0537916	0.0301933	0	0	0.0295099	0.0109249	0.162839	0.0676356	0.20981	0	0	0	0	0	0
TCGA-24-1430-01A	0.0967373	0.0160037	0	0	0.0310558	0.114354	0	0.00403124	0	0.104819	0	0	0	0.208113	0.0396449	0.277054	0	0	0.108187	0	0	0
TCGA-04-1542-01A	0	0.103346	0	0.0463722	0	0.195625	0	0	0.0554074	0	0	0.0544881	0.0558386	0.168931	0	0.171746	0	0.123216	0	0.0250291	0	0
TCGA-24-1923-01A	0.0849604	0.00531297	0	0.00962346	0	0.230092	0	0.0140644	0	0	0	0	0.127563	0.069815	0.0473436	0.278005	0	0.105241	0	0.0279797	0	0
TCGA-10-0933-01A	0	0.0844843	0	0.125112	0	0.16222	0	0.0491371	0	0	0	0.164878	0.0900019	0.0556368	0.022445	0.0959203	0	0.0902663	0.0515224	0	0.00837634	0
TCGA-23-1110-01A	0.0647102	0.0630184	0	0.031681	0	0.175973	0	0	0.0376472	0	0	0.0516341	0.0765964	0.348788	0.0207738	0.0904017	0	0.0387754	0	0	0	0
TCGA-24-1557-01A	0.00931606	0	0.00910527	0.0271368	0	0.208711	0	0.0209008	0.0231933	0	0	0.0232531	0.0826894	0.236041	0.107129	0.125098	0	0	0.127426	0	0	0
TCGA-09-0366-01A	0	0.0131129	0	0.0522779	0	0.0373388	0	0.0093776	0.0209057	0	0	0.0541762	0.337304	0	0.0187517	0.429777	0	0.00121545	0	0.0245654	0.00119735	0
TCGA-24-1413-01A	0	0.028204	0	0	0	0.123274	0	0.109272	0	0.0205858	0.014947	0.0235565	0.0178995	0.186046	0.0404351	0.164018	0	0.222928	0.0116995	0	0.0320221	0.00511213
TCGA-10-0927-01A	0	0.0176539	0.0466631	0.0838106	0	0	0	0.0458299	0	0.182985	0	0	0.0401258	0.236726	0.0250159	0.0267205	0	0	0.267596	0	0.0268733	0
TCGA-24-1603-01A	0.050764	0	0	0.0509196	0	0.179148	0	0.0585552	0.0260459	0	0	0.0823962	0.0162219	0.137224	0.075369	0.151192	0	0.0971137	0.0372554	0	0	0.0377949
TCGA-24-1425-01A	0.0903076	0	0	0.0144166	0	0.196817	0.0126218	0.0208131	0.0422288	0	0.0317284	0	0	0.29893	0.0750837	0.189118	0	0	0.0143627	0	0	0.0135722
TCGA-09-1667-01C	0.0557098	0	0.0189803	0.0791885	0	0.165343	0	0.0262923	0.0580539	0	0.00092172	0.0814378	0.0141111	0.252849	0.118838	0.112142	0.00244411	0.0105116	0	0	0	0.00317638
TCGA-61-2104-01A	0.0496368	0	0.00114229	0.0647756	0	0.179657	0	0.0234099	0.0394265	0	0.041507	0	0	0.18332	0.157908	0.157711	0	0.051328	0	0.0427448	0	0.00743332
TCGA-24-0970-01B	0.097496	0	0	0.0344592	0	0.116529	0	0.0252552	0.0317204	0	0	0.0523055	0.0169294	0.229247	0.0129267	0.263464	0	0.0941982	0.0254697	0	0	0
TCGA-24-1928-01A	0.0166998	0.00539577	0	0.100794	0	0.323613	0	0.067015	0.0112817	0	0	0.00482679	0.0606258	0	0.103145	0.258204	0	0	0	0.0484	0	0
TCGA-24-1558-01A	0	0.00896999	0.00401828	0	0	0.0781608	0	0.017643	0.0308372	0.00193164	0	0.0391225	0	0.578628	0.0173043	0.206419	0	0	0.0169656	0	0	0
TCGA-13-0795-01A	0.0164323	0.0162677	0.0237916	0.191949	0	0.0896219	0	0	0.020837	0	0	0.0716448	0.0548179	0	0.0280779	0.402191	0.0017251	0.00417023	0.0652233	0	0.00306251	0.0101879
TCGA-29-2427-01A	0.0181878	0	0.00858865	0.198894	0	0.141458	0	0.0309072	0.0253773	0	0.0178704	0.00747377	0	0.146137	0.138865	0.235299	0	0	0.0309413	0	0	0
TCGA-25-1323-01A	0.0920582	0	0.00191678	0.0400357	0	0.0916111	0	0.0119757	0.00186284	0	0	0.144609	0.0391871	0.217003	0.0296048	0.190608	0	0.0253644	0	0.112862	0	0.00130138
TCGA-61-1911-01A	0.0562079	0	0.0943713	0.280328	0	0.0940282	0	0.0348146	0.0689225	0	0	0.0794896	0.00838643	0.0513032	0.0888075	0.119037	0	0	0.0162668	0	0	0.008037
TCGA-29-2428-01A	0.00340022	0.0135932	0.0343625	0.15749	0	0.137847	0.0646754	0.0303594	0.0472825	0.01337	0	0	0	0.179367	0.0712026	0.194849	0.0366313	0	0	0.0155699	0	0
TCGA-09-1665-01B	0.00038588	0.104479	0	0.027788	0	0.204403	0	0.0924616	0	0.0677482	0	0.0397842	0	0.0637782	0.11433	0.15796	0	0.103016	0.0238649	0	0	0
TCGA-09-0364-01A	0	0.171257	0	0.036302	0	0.335231	0	0	0	0	0	0.051248	0.0665074	0.0490068	0	0.281807	0	0	0	0.00864077	0	0
TCGA-13-1492-01A	0.0556812	0	0.010124	0.147504	0	0.053526	0.0117463	0.0116373	0.0113242	0	0	0.0341188	0.0482155	0.123097	0.0623477	0.278845	0	0.104513	0.0473196	0	0	0
TCGA-30-1891-01A	0.0437032	0	0.0247542	0.11842	0	0.224705	0.00822182	0.0128479	0.0210724	0.01898	0	0.0103614	0.00834324	0.213389	0.080115	0.158553	0	0	0.0199931	0.00957044	0	0.0269701
TCGA-13-1506-01A	0.120103	0	0	0.0388572	0	0.214449	0.0229262	0.0138538	0.0174875	0	0	0.0441945	0.0251639	0.101903	0.0235436	0.0583657	0	0.246163	0	0.0588632	0	0.0141265
TCGA-57-1583-01A	0	0.0438458	0	0.0186432	0	0.0915963	0	0.0199626	0	0	0.0265625	0.00509222	0	0.667902	0.0247092	0.0362939	0	0.065392	0	0	0	0
TCGA-04-1514-01A	0.0356141	0	0	0.0797508	0	0.14455	0	0.154151	0	0	0	0.0682627	0.0659975	0.172264	0.11615	0.0973831	0	0	0.0466749	0	0.019201	0
TCGA-09-2044-01B	0.085327	0	0.0293827	0.0927156	0	0.120666	0	0.0328206	0.0481641	0	0	0.0588601	0.105991	0.088438	0.0712397	0.250765	0	0	0	0	0	0.0156308
TCGA-24-1423-01A	0.110301	0	0.00857405	0.0631778	0	0.181202	0	0.0832099	0.0351062	0	0	0.0813604	0.0132608	0.143611	0.139895	0.119006	0	0.0212957	0	0	0	0
TCGA-30-1718-01A	0.0512486	0	0.0506717	0.121952	0	0.204734	0.0318893	0.0458372	0.0222694	0	0	0.0294708	0.0272128	0.0910696	0.0750711	0.177924	0	0.0478966	0.0123474	0	0	0.0104049
TCGA-13-0886-01A	0.0394385	0.0508841	0	0.0559246	0	0.206687	0.00540964	0.114667	0.00540862	0.0184684	0	0.0517782	0.0142996	0.134094	0.110386	0.145371	0	0.0321749	0.0150086	0	0	0
TCGA-20-0991-01A	0.0218286	0.00079067	0.0119061	0.178046	0	0.0844226	0.0987149	0	0.0503447	0	0	0.0706711	0.0110735	0.16013	0.0757429	0.199066	0.012768	0	0.0105772	0	0	0.0139183
TCGA-24-1464-01A	0.0135879	0.0238962	0	0.299273	0	0.145645	0.0190532	0.0494972	0.0811194	0	0	0.0983242	0.0190012	0	0.0657472	0.182618	0	0	0.00223748	0	0	0
TCGA-13-1488-01A	0.0611701	0.0156879	0.0368886	0.132342	0	0.0799205	0.0648583	0.0163184	0.0635166	0	0	0.0389762	0.0269798	0.231792	0.123468	0.0279644	0	0.0607525	0.0193654	0	0	0
TCGA-24-1847-01A	0.0268892	0	0	0.326433	0	0.139692	0.0714445	0.0132481	0.056741	0	0.0242237	0	0.0202305	0.10393	0.0871487	0.125818	0	0	0.00415936	0	0	4.27e-05
TCGA-25-1316-01A	0.0386484	0	0	0.307297	0	0.0663881	0	0.021098	0.0899077	0	0	0.15619	0.0149556	0.0581794	0.0798541	0.109533	0	0	0.0579482	0	0	0
TCGA-04-1341-01A	0.0662513	0.0308562	0.153392	0.15293	0	0.13523	0	0.108086	0.0261674	0	0	0.0672314	0	0.111074	0.0637876	0.0529657	0	0.0198319	0	0.0121961	0	0
TCGA-13-1485-01A	0	0.0078717	0	0.0084607	0	0.1452	0	0.00179611	0.0222833	0	0.00737726	0.00130038	0	0.474853	0.0225654	0.140253	0.140271	0.0102988	0	0.00815503	0.00194344	0.00737071
TCGA-24-2254-01A	0	0.00151782	0	0.0076135	0	0.0356732	0	0.00190152	0.0139654	0	0	0.0319749	0.0416638	0.481913	0.00347752	0.240892	0	0.00431947	0	0.12678	0.00226357	0.00604451
TCGA-25-2399-01A	0.0657625	0	0.00472878	0.0763266	0	0.164073	0.0495719	0.0151979	0.0141802	0	0.00570875	0.105914	0.0210672	0.154168	0.093121	0.182685	0	0.0012099	0.0448577	0	0	0.00142714
TCGA-13-1511-01A	0	0.062932	0	0.0409953	0	0.226071	0	0.00461421	0.0196256	0	0	0.0580751	0.00522578	0.14107	0.122942	0.181047	0	0.123899	0.0121673	0	0	0.00133646
TCGA-30-1860-01A	0.02564	0	0.041352	0.172269	0	0.194391	0.0801479	0.0744769	0.0169811	0.00777584	0.0183406	0	0.038717	0.0278494	0.132802	0.137658	0.00092149	0.00125716	0	0.029293	0	0.00012806
TCGA-25-2400-01A	0	0.0357964	0	0.0304994	0	0.275089	0	0.0831091	0	0	0	0.0481733	0.0111688	0.0353575	0.0414265	0.285891	0	0.0916279	0.0618609	0	0	0
TCGA-24-1435-01A	0	0.0252334	0	0.103629	0	0.176677	0	0.0115528	0.0234115	0	0	0.0313926	0.0184065	0.133028	0.18384	0.26723	0.00996255	0	0.0124989	0	0	0.00313757
TCGA-61-2009-01A	0	0.00465745	0.0161044	0.159106	0	0.15147	0.0385375	0.00305718	0.028938	0	0	0.00376162	0.0287398	0.0669283	0.0849303	0.349222	0.04785	0	0.0166976	0	0	0
TCGA-36-1569-01A	0.0347448	0	0.023255	0.160878	0	0.161577	0.0206864	0.0457886	0.0444697	0	0	0.0324157	0.0297385	0.124869	0.0883388	0.131135	0.0646168	0	0.0275774	0	0	0.00990958
TCGA-23-1116-01A	0.0235352	0	0	0.0132964	0	0.115917	0.00185994	0.0139063	0.00775813	0	0	0.0243735	0	0.243773	0.0829078	0.260102	0.0143512	0	0	0.10089	0	0.0973295
TCGA-04-1350-01A	0	0.017581	0	0.19979	0	0.0660309	0	0.0597437	0.00958368	0.0207433	0	0.0156921	0	0.310721	0.0291247	0	0	0	0.259222	0	0	0.0117677
TCGA-23-2077-01A	0	0.0311495	0	0.0785463	0	0.069837	0.00052582	0	0.0381719	0.00532928	0	0.00620092	0.0159542	0.223553	0.0778609	0.351555	0.0134565	0	0.0878595	0	0	0
TCGA-24-1416-01A	0	0.00865036	8.72e-05	0	0	0.187219	0	0.0776095	0	0	0	0.106686	0.0930115	0	0.00405401	0.182366	0	0.172704	0	0.15885	0	0.0087627
TCGA-09-1673-01A	0	0.027329	0.00028652	0.114558	0	0.127133	0	0.0271665	0.0212431	0	0	0.0425224	0.0270089	0.128504	0.0541633	0.275979	0.00071383	0	0.138874	0	0.00851268	0.00600454
TCGA-09-2054-01A	0.146404	0	0.0800669	0.0959692	0	0.0633737	0	0.0769071	0.00520349	0	0	0.00438869	0.0117266	0.236564	0.0846478	0.191264	0	0	0.00348503	0	0	0
TCGA-24-1428-01A	0	0.0386367	0.0115618	0.0261089	0	0.102304	0	0.0186295	0.076609	0	0	0.0450148	0.0141111	0.435192	0.0748319	0.136881	0	0.020119	0	0	0	0
TCGA-25-2398-01A	0.00789281	0	0	0.0324077	0	0.158091	0	0	0.0109089	0	0	0.0368659	0	0.563389	0.0550654	0.13538	0	0	0	0	0	0
TCGA-09-1669-01A	0.0321871	0	0.0974947	0.163375	0	0.16785	0.0392721	0.0419334	0.065118	0	0	0.0145147	0.0103377	0.172339	0.054915	0.133502	0	0	0	0.00655967	0	0.00060165
TCGA-29-1778-01A	0.0231118	0	0.0345821	0.0805176	0	0.248281	0.0156387	0.027558	0.0812625	0	0.0472985	0.0140377	0	0.078536	0.0278445	0.239105	0	0.0655558	0.0136733	0	0	0.00299685
TCGA-24-1563-01A	0.0107276	0.0380165	0	0.0162193	0	0.243249	0	0.0212159	0.00052674	0.00240765	0	0.115382	0.0643292	0.180129	0.0305237	0.127756	0.00375245	0.037087	0	0.0941066	0.00474398	0.0098279
TCGA-25-2401-01A	0.0573645	0	0.0139468	0.0768652	0	0.122283	0.00849805	0.0365534	0.0257731	0	0	0.0428127	0.146744	0.106651	0.10964	0.189779	5.8e-05	0.0280578	0.0300797	0	0	0.00489346
TCGA-09-1661-01B	0.143686	0	0.00539471	0.0715981	0	0.160778	0	0.0452824	0	0	0	0.0374565	0.0857335	0.0979296	0	0.170239	0	0.168718	0.00036316	0.0128215	0	0
TCGA-36-1581-01A	0.0694159	0	0.0385484	0.146043	0	0.163781	0.0764611	0.0459552	0.0499978	0	0.0205868	0	0.0113976	0.196486	0.0814244	0.0999031	0	0	0	0	0	0
TCGA-09-1670-01A	0.00128936	0.0143836	0	0.0214839	0	0.243186	0	0.0471201	0.00633765	0	0	0.0297888	0.282331	0	0.050269	0.223434	0	0.0515675	0.02038	0	0	0.00842939
TCGA-10-0936-01A	0.0628907	0.0435157	0.0159332	0.0709669	0	0.246042	0	0.142921	0.0540516	0	0	0.0331839	0.00481425	0.0103751	0.0701979	0.108615	0	0.12609	0	0.0104029	0	0
TCGA-23-1024-01A	0.00736145	0.02017	0	0.0800559	0	0.164048	0	0.129823	0	0	0	0.0802801	0.0149227	0.0800911	0.0523296	0.202443	0	0.11291	0.0555655	0	0	0
TCGA-04-1364-01A	0.0994108	0	0	0.0850474	0	0.0879666	0	0.032435	0.0116651	0	0	0	0	0.637338	0.0240616	0	0.00462993	0	0	0	0.0174459	0
TCGA-61-1724-01A	0.0358875	0	0.0694799	0.0564933	0	0.165926	0.00475517	0	0.0362094	0	0	0.0455986	0.0112598	0.259673	0.0994308	0.166301	0	0	0.0489858	0	0	0
TCGA-13-0908-01B	0.0494252	0	0	0.0370356	0	0.204539	0.0200751	0.0760602	0.0453466	0	0	0.0435667	0.033816	0.176143	0.10245	0.194859	0.00321084	0	0.0132591	0	0	0.00021442
TCGA-25-1319-01A	0.0156131	0.0267642	0	0.0760478	0	0.275408	0.0110099	0.0275182	0.0189759	0	0.0122092	0.00358064	0.0970294	0.0596785	0.0932036	0.206646	0	0.0508407	0.0254749	0	0	0
TCGA-23-1023-01A	0.0126275	0	0.0111839	0.128843	0	0.119539	0	0.00925465	0.0358698	0	0	0.0689685	0.0840817	0.118496	0.140793	0.152462	2.73e-06	0	0.117879	0	0	0
TCGA-24-1844-01A	0	0	0.00475773	0	0	0.176559	0	0.0106946	0.0234471	0	0	0.0915868	0.0654526	0.181038	0	0.184106	0.00803038	0	0.246003	0	0.00832452	0
TCGA-36-1576-01A	0.0044773	0.00470802	0.038436	0.16701	0	0.177529	0	0.0517502	0.0488982	0	0	0.0944466	0.0302566	0.0952645	0.0591805	0.202896	0.0184115	0	0.00153657	0	0	0.00519921
TCGA-31-1959-01A	0.0354393	0	0	0.0508716	0	0.239105	0	0.0441628	0.0398434	0	0	0.0351801	0.0452114	0.124115	0.0439872	0.278274	0.00917526	0.0348077	0.0022697	0	0	0.0175575
TCGA-24-1562-01A	0.0349565	0	0	0.0596682	0	0.225416	0	0.00323287	0.0871097	0	0	0.0716423	0.0022171	0.316547	0.0395407	0.0893212	0.0449671	0.00587332	0.0195088	0	0	0
TCGA-09-0369-01A	0.0198707	0	0	0	0	0.149274	0	0.00094439	0.0580825	0	0.0326471	0	0.011088	0.413086	0.0226009	0.28089	0	0	0.0115155	0	0	0
TCGA-61-1721-01A	0.0379464	0	0	0.0767739	0	0.185043	0.00390545	0	0.00817008	0	0	0.0163485	0.0100789	0.00303564	0.00998505	0.531078	0.00389062	0	0.109859	0	0	0.00388487
TCGA-29-2425-01A	0.0322045	0.00908102	0	0.0690323	0	0.154046	0.00527088	0.04109	0.0428803	0	0.040462	0.0280564	0.00320897	0.364207	0.0617963	0.143668	0	0	0.00369353	0.0013025	0	0
TCGA-24-2033-01A	0.0437035	0	0	0.0574236	0	0.103001	0	0.0250343	0.0097648	0	0	0.0429764	0.0218675	0.0758501	0.0748024	0.281819	0	0	0	0.180357	0.0660009	0.0173995
TCGA-61-2111-01A	0.148588	0	0.0274406	0.062628	0	0.175358	0	0.0141696	0.0792972	0	0	0.0436347	0.00837587	0.112888	0.0448651	0.198188	0.0354577	0	0.0457474	0	0	0.00336284
TCGA-13-0885-01A	0.00408156	0.0359682	0	0.221858	0	0.095013	0.0193561	0.0212995	0.0846792	0	0	0.0528572	0.0101827	0.0349912	0.12806	0.228319	0.0147031	0	0.0486306	0	0	0
TCGA-24-1843-01A	0	0.0288642	0.0570905	0.110682	0	0.133826	0	0.00399104	0.0363653	0	0	0.0516194	0.00735772	0.361656	0.0478023	0.155857	0	0	0	0.00421505	0	0.00067241
TCGA-13-1477-01A	0	0.0394328	0.0163976	0.065903	0	0.0710935	0	0.053743	0.0113919	0	0	0.0401801	0.0210934	0.322577	0.096464	0.178717	0	0	0.0830072	0	0	0
TCGA-25-1635-01A	0.0673833	0	0.0142077	0.107835	0	0.291299	0.0126591	0	0.0451395	0.00349308	0	0	0.0964087	0.0380919	0.063956	0.229034	0	0.00910665	0.0207785	0	0	0.0006079
TCGA-25-1632-01A	0.074438	0	0	0	0	0.187143	0	0	0.0434701	0	0.0445154	0	0.0173241	0.157864	0.00384826	0.192196	0	0.224785	0	0.0470868	0	0.00733017
TCGA-25-1634-01A	0.179228	0	0.0210025	0	0	0.322597	0	0	0.0042031	0	0	0.0975695	0.0285166	0.185735	0	0.151444	0	0	0.00970463	0	0	0
TCGA-30-1853-01A	0.0317009	0.0409038	0.00824597	0.0367112	0	0.253585	0	0	0.0247506	0	0	0.0333588	0.00590263	0.299892	0.0281059	0.217533	0	0	0	0.01931	0	0
TCGA-25-1631-01A	0.00147914	0.00043359	0	0.116212	0	0.187913	0	0.00777419	0.036564	0	0	0.0790692	0.0197138	0.197241	0.0347789	0.18559	0	0.0905064	0.0427248	0	0	0
TCGA-36-1574-01A	0.0159204	0.00870901	0	0.0142697	0	0.238969	0.00680582	0.0156901	0.00854335	0	0	0.0317411	0	0.284827	0.149077	0.125063	0.00349006	0.0892103	0	0.00768395	0	0
TCGA-13-1411-01A	0.0258099	0.0162173	0	0.0407704	0	0.121098	0.0501924	0	0.0205218	0.00081802	0	0.0342282	0	0.382031	0.103843	0.167655	0	0	0.00986212	0	0	0.0269535
TCGA-13-0724-01A	0.183216	0	0	0.182115	0	0.0577464	0	0.0240888	0.0881096	0	0	0.0489903	0.0116233	0.199004	0.0290846	0.120621	0	0.0554002	0	0	0	0
TCGA-61-2102-01A	0.00273117	0	0.00488191	0	0	0.136424	0.00159702	0.00390226	0.0597573	0	0.0456925	0	0	0.502328	0.00594865	0.209231	0	0	0.0256531	0	0	0.00185338
TCGA-13-0916-01A	0.0709482	0	0.0209917	0.174704	0	0.137255	0	0.0684019	0.0448898	0	0	0.0125538	0	0.174092	0.175729	0.102568	0	0	0.0178674	0	0	0
TCGA-13-0923-01A	0.0702853	0	0	0.28956	0	0.0623073	0.0521176	0.118126	0.00892313	0	0	0.0647524	0.0218027	0.0725364	0.0695427	0.0665534	0	0.0712756	0	0.030927	0	0.00129052
TCGA-57-1586-01A	0.136018	0	0	0.0897894	0	0.150472	0	0.0357054	0.0678789	0	0	0.0251485	0.00498417	0.177279	0.175446	0.132041	0	0	0.00523654	0	0	0
TCGA-25-1627-01A	0.10234	0	0.0217161	0.0480893	0	0.189903	0	0.0285249	0	0	0	0.0828829	0.00584541	0.287368	0.0405486	0.143604	0.0320614	0	0	0.0105041	0	0.00661179
TCGA-61-1998-01A	0.00377948	0.00216447	9.21e-05	0.00895326	0	0.0556849	0	0.0224941	0.0354342	0	0	0.0382658	0	0.571803	0.018283	0.219886	0	0	0.0184127	0	0	0.00474663
TCGA-13-0888-01A	0.00125576	0	0.0136036	0	0	0.119965	0	0.0226306	0.0492481	0	0	0.0135862	0	0.427734	0.00185948	0.0237526	0	0	0.30591	0	0.0204554	0
TCGA-13-0762-01A	0.0255176	0	0.00266474	0.0143103	0	0.132185	0	0	0.0380218	0	0	0.122892	0.00010313	0.490122	0.0137872	0.107095	0	0	0.0533018	0	0	0
TCGA-24-0979-01A	0	0	0.00267644	0.0634505	0	0.17274	0	0.09905	0	0	0	0.0398784	0.0351116	0.257985	0.134223	0.0142421	0.00465661	0.0125399	0.149742	0	0.0137043	0
TCGA-04-1356-01A	0.0410297	0	0.00112529	0.0398333	0	0.177298	0	0.0301197	0.0249232	0.00117355	0	0.0143433	0	0.491363	0.0309968	0.0472925	0	0	0	0.100502	0	0
TCGA-09-2045-01A	0.0679483	0	0.00333709	0.0395988	0	0.164786	0	0.0353914	0.071188	0	0	0.112301	0.0178258	0.0870979	0.0217402	0.173944	0	0.14716	0.0493586	0	0	0.00832165
TCGA-29-1769-01A	0.0262935	0.0218305	0	0.0975308	0	0.264239	0	0.0472637	0.00629373	0.0340713	0	0.0399906	0.135751	0.0346865	0.0518905	0.176178	0	0.0552945	0	0	0	0.00868682
TCGA-09-1668-01B	0.097824	0	0.00681812	0.043928	0	0.203363	0.0339205	0.0765887	0.0251755	0	0	0.0373226	0.00214587	0.18154	0.0669578	0.0643223	0	0.114968	0	0.0402468	0	0.00487854
TCGA-OY-A56Q-01A	0.00439315	0.0286007	0	0.0353449	0	0.147149	0	0	0.00796353	0	0	0.0534916	0.014448	0.229096	0.0208536	0.26856	0	0	0.185583	0	0.00451696	0
TCGA-24-1470-01A	0.0528489	0	0	0.185365	0	0.173215	0.0177839	0.088052	0.0690912	0	0	0	0.0194589	0.0911372	0.0846013	0.16937	0.0126656	0	0	0.0316792	0.00473169	0
TCGA-57-1994-01A	0.0655587	0	0.0598539	0.178842	0	0.150705	0.00360246	0.0365297	0.0815002	0	0	0.0368605	0.00102229	0.205062	0.0529444	0.124004	0	0	0.00019769	0	0	0.00331794
TCGA-24-2271-01A	0.0852932	0	0.00227263	0.083649	0	0.332037	0	0.0704273	0.0959042	0	0	0.0633728	0.0272406	0.0665861	0.118671	0.0403872	0	0	0	0.0123155	0	0.00184322
TCGA-30-1861-01A	0.0422521	0	0.00296032	0.0471117	0	0.318486	0	0	0	0	0.00172819	0.00468666	0	0.266719	0.0924121	0.189543	0	0	0	0.0341003	0	0
TCGA-09-1662-01A	0	0.0454076	0	0.064444	0	0.19044	0	0	0.0551538	0	0	0.0919427	0.0207906	0.313863	0.0296637	0.17399	0	0	0.00073237	0	0	0.0135721
TCGA-61-2008-02A	0.0281829	0	0.00243801	0.22137	0	0.0958741	0.0602625	0.06145	0.0351316	0	0	0.0829093	0	0.106209	0.0573882	0.163944	0.0338395	0	0.0510009	0	0	0
TCGA-24-1552-01A	0.060766	0	0.00353911	0.0959983	0	0.149741	0	0.0364408	0.0097689	0	0	0.0487197	0.0019489	0.221723	0.0831903	0.244766	0	0	0	0.0390398	0.0043582	0
TCGA-24-1424-01A	0.0812246	0	0	0.0539342	0	0.122373	0.0272916	0.056296	0.0190314	0	0	0.0282328	0.0155389	0.157693	0.129807	0.245654	0	0.00880112	0.0162825	0	0	0.0378396
TCGA-13-0804-01A	0	0.0432531	0.00757073	0.0870602	0	0.143845	0	0.0358866	0.0236052	0	0	0.174882	0.102611	0.0351947	0.0619873	0.255137	0.00610458	0	0	0	0	0.0228626
TCGA-24-1553-01A	0	0.0401963	0.0164834	0.363067	0	0.0788068	0.0031145	0.0368173	0.105319	0	0	0.0376372	0.0347696	0.0575737	0.100917	0.125298	0	0	0	0	0	0
TCGA-61-2101-01A	0.0309348	0	0.00045096	0.0368526	0	0.251273	0.00791291	0.00720662	0.0532356	0	0.00568168	0.00503656	0	0.207878	0.0758846	0.172426	0.110656	0	0.03457	0	0	0
TCGA-29-1691-01A	0.0549957	0	4.73e-05	0.118095	0	0.176512	0.00056954	0.033655	0.0827513	0	0	0.0368011	0.103877	0.0307639	0.0825569	0.256527	0	0	0.0228482	0	0	0
TCGA-24-1422-01A	0.0226823	0	0	0.078824	0	0.183878	0.0730323	0.0187256	0.0121095	0	0.0191133	0.0694572	0.0965026	0.0991048	0.046	0.265177	0.0049961	0	0.0103972	0	0	0
TCGA-29-1768-01A	0.0307029	0.00837977	0.0207124	0.153147	0	0.244123	0	0.0220119	0.00605326	0	0	0.053895	0.0211025	0.0874237	0.112881	0.179967	0.0148633	0	0.0373546	0	0	0.00738177
TCGA-25-1312-01A	0.0936539	0	0	0.0336472	0	0.190231	0	0.00777159	0.0338161	0	0	0.110894	0.103651	0.0468588	0.033972	0.242506	0	0.102999	0	0	0	0
TCGA-24-1434-01A	0.00608368	0.00225635	0	0.0230453	0	0.220987	0	0.0376467	0.0233572	0	0	0.0506924	0.130109	0.042195	0.104592	0.217884	0	0	0	0.114546	0.0266056	0
TCGA-20-0987-01A	0.0074314	0.0185523	0.0560009	0.0831741	0	0.0867163	0.0544894	0.00857958	0.0168113	0	0	0.0580723	0.0639489	0.256686	0.0552568	0.182427	0	0	0.0518533	0	0	0
TCGA-61-1741-01A	0.0569463	0	0.0374084	0.0476634	0	0.199862	0.00758371	0.0564624	0.0622274	0	0.010848	0	0	0.33008	0.0713334	0.119585	0	0	0	0	0	0
TCGA-29-1761-01A	0.0557462	0	0.0055141	0.156029	0	0.0865653	0.0202396	0.0107366	0.0381231	0	0	0	0	0.278914	0.118021	0.216286	0.00410834	0	0.00673211	0	0	0.00298391
TCGA-24-2293-01A	0.0678693	0	0	0.0900608	0	0.153246	0.00774448	0	0.0460252	0	0	0.00234288	0.0408025	0.292702	0.0646314	0.203513	0	0.00676594	0.0185492	0	0	0.0057474
TCGA-24-2026-01A	0.0291783	0.032135	0.0446676	0.0911802	0	0.120624	0.017517	0.0495292	0.0482308	0	0.0209799	0.0400602	0.0140703	0.183759	0.116538	0.173055	0	0	0	0.0111338	0	0.00734041
TCGA-31-1946-01A	0.0483814	0	0.00110445	0.0385074	0	0.146787	0.0119959	0.0353766	0.039843	0	0.00186204	0.00122951	0	0.318726	0.0525687	0.3013	0	0	0	0.0023173	0	0
TCGA-13-0911-01A	0.0714352	0	0.0119086	0.0246512	0	0.0823765	0	0.002352	0.0325943	0	0	0.0210337	0.0416511	0.476912	0.0553157	0.101073	0.0479401	0.011955	0.0188017	0	0	0
TCGA-25-2409-01A	0.0495416	0	0.0185605	0.0551021	0	0.198885	0	0.0121906	0.0564839	0.0164191	0.0151002	0.0511323	0.0449291	0.0175191	0.109082	0.283206	0	0.0258005	0.0460477	0	0	0
TCGA-24-1471-01A	0	0.0202193	0	0.0116177	0	0.276674	0	0.0516189	0	0	0	0.0408248	0.24268	0	0.0837964	0.226925	0	0.0219429	0.0180121	0	0	0.00568906
TCGA-59-A5PD-01A	0.020636	0.0498279	0	0.0288853	0	0.219718	0.0185046	0.0366493	0.0185885	0	0	0.043875	0	0.373978	0.0486167	0.112499	0	0	0	0.0282225	0	0
TCGA-61-1918-01A	0.0197178	0	0	0.0564993	0	0.138661	0	0.0295941	0.0664007	0	0.00446143	0.0378018	0.0547609	0.0774552	0.103743	0.288202	0.0703583	0	0.0518849	0	0	0.00046003
TCGA-13-0920-01A	0	0.109601	0.0361826	0.150593	0	0.243062	0.0233154	0.0660513	0.0113951	0	0	0.0547652	0.00706078	0.0311889	0.0903433	0.0792232	0	0.0792519	0.0171589	0	0.00080827	0
TCGA-29-1785-01A	0.0121826	0.0142445	0	0.209378	0	0.0892599	0.0221641	0.0235425	0.111681	0	0	0.0985975	0.0516704	0	0.125257	0.201249	0	0.00072289	0.0352955	0	0	0.00475517
TCGA-29-2414-02A	0.0386982	0	0.00044642	0.156412	0	0.132722	0.0194409	0.0481905	0.0542508	0	0	0.0498359	0	0.107624	0.146337	0.162947	0.0258719	0	0.0572235	0	0	0
TCGA-13-1499-01A	0.104564	0	0.0956515	0.191635	0	0.0918347	0.0145719	0.0286215	0.0750234	0	0	0.0955227	0.0346225	0.0510306	0.0928171	0.0679716	0.00276325	0	0.0522834	0	0	0.00108595
TCGA-13-0887-01A	0.13137	0	0.0596594	0.0487184	0	0.103561	0	0.0614226	0.00943808	0	0	0.047689	0.0453988	0.0315145	0.0271837	0.124572	0	0.227814	0	0.0796054	0	0.00205334
TCGA-25-1633-01A	0.0950476	0	0	0.193506	0	0.168218	0.0591939	0.0391096	0.0560519	0	0.00055844	0	0.0828343	0.0156479	0.0785772	0.186566	0	0.00275074	0	0.00579341	0.00363424	0.0125111
TCGA-24-1567-01A	0.0758535	0	0	0.1367	0	0	0	0.0699756	0.0371823	0	0	0.0864949	0	0.367885	0.0082185	0.147453	0	0.0658069	0	0.0044296	0	0
TCGA-57-1993-01A	0.0456326	0.0108706	0	0.00593484	0	0.136015	0	0	0.0108121	0	0	0.00971545	0	0.396311	0.0306635	0.31225	0	0.0146441	0.02715	0	0	0
TCGA-29-1784-01A	0.0338652	0	0.0737622	0.122502	0	0.206387	0.0286581	0.023251	0.0505606	0	0	0.00118082	0.0408969	0.104465	0.0869079	0.223742	0	0	0	0	0	0.00382104
TCGA-30-1714-01A	0.0820587	0	0	0.0121293	0	0.222071	0	0.0546611	0	0	0	0.124013	0.0576342	0.111083	0.0175066	0.276074	0	0.0427605	0	0	8.96e-06	0
TCGA-57-1582-01A	0.062557	0	0.0151972	0.0641631	0	0.258409	0.035103	0.0481161	0.0244578	0	0	0	0.0354426	0.0987975	0.0744257	0.208423	0	0	0.0560835	0	0.0188241	0
TCGA-61-2012-01A	0.0740907	0	0.0916428	0.0670521	0	0.137651	0	0.0269518	0.0519171	0.0079891	0	0.0118733	0	0.28957	0.117272	0.0752983	0.00017878	0	0	0.029529	0	0.0189856
TCGA-13-1510-01A	0.0153626	0.00903255	0	0.114929	0	0.241339	0.00323732	0.0375648	0.0770056	0	0	0.0464105	0.01472	0.119879	0.11988	0.0690864	0	0.0952061	0.0363465	0	0	0
TCGA-VG-A8LO-01A	0.125141	0	0.00450147	0.0533569	0	0.263094	0	0.139466	0.0110993	0.0135067	0	0.0503155	0	0.107051	0.0318993	0.0431676	0	0.143844	0	0.013557	0	0
TCGA-23-2078-01A	0.141535	0	0.013418	0.160868	0	0.179654	0	0.020821	0.112323	0	0	0.00712734	0.011231	0.0434151	0.163239	0.115066	0.00320483	0	0.0280979	0	0	0
TCGA-09-1666-01A	0.00520791	0	0	0.0849067	0	0.251622	0.00083029	0.0474686	0.00011019	0.00542707	0.0368674	0	0	0.18393	0.19871	0.184339	0	0	0	0.00058065	0	0
TCGA-29-1777-01A	0.00089961	0.00324514	0.0717779	0.0383607	0	0.193121	0	0.064768	0	0.0342955	0	0.0570087	0	0.100348	0.132256	0.136609	0.0344557	0.063275	0.0350924	0.00357862	0.00142796	0.0294805
TCGA-61-2110-01A	0.00355251	0.00074286	0.00293298	0.0548241	0	0.340337	0	0	0.00871173	0	0	0.0641232	0.0731182	0.175895	0.0254248	0.209449	0.0102406	0	0.0169623	0	0	0.0136869
TCGA-29-1776-01A	0.013497	0.0294259	0.0357939	0.0593659	0	0.302987	0	0.055973	0.0168776	0	0	0.0553868	0.10332	0.0103184	0.0420795	0.186922	0	0.0689612	0.0155577	0	0	0.00353367

## Sheet: Fig. 2c
Left panel
pathway	padj	NES
IMMUNOREGULATORY INTERACTIONS BETWEEN A LYMPHOID AND A NON LYMPHOID CELL	4.35e-22	2.55747
CHEMOKINE RECEPTORS BIND CHEMOKINES	2.13e-10	2.34631
INTERLEUKIN 10 SIGNALING	7.5e-07	2.18868
NEUTROPHIL DEGRANULATION	1.15e-23	2.18276
COSTIMULATION BY THE CD28 FAMILY	1.73e-07	2.16605
ADAPTIVE IMMUNE SYSTEM	2.77e-31	2.13876
INTERLEUKIN 4 AND INTERLEUKIN 13 SIGNALING	1.33e-08	2.12707
TCR SIGNALING	1.63e-08	2.11434
CLASS A 1 RHODOPSIN LIKE RECEPTORS	3.63e-15	2.11266
GENERATION OF SECOND MESSENGER MOLECULES	1.03e-05	2.10371
SIGNALING BY INTERLEUKINS	2.52e-19	2.08735
CYTOKINE SIGNALING IN IMMUNE SYSTEM	1.15e-23	2.02754
PD 1 SIGNALING	0.000436864	1.99552
PEPTIDE LIGAND BINDING RECEPTORS	1.03e-07	1.9762
DAP12 INTERACTIONS	0.000358529	1.96798
TNFR2 NON CANONICAL NF KB	3.97e-05	1.95336
TNFS BIND THEIR PHYSIOLOGICAL RECEPTORS	0.00103322	1.95082
FCGR ACTIVATION	0.000771923	1.92358
INNATE IMMUNE SYSTEM	2.9e-24	1.92052
EXTRACELLULAR MATRIX ORGANIZATION	4.4e-09	1.91789
Right panel
	TCGA-13-1404-01A	TCGA-23-1022-01A	TCGA-61-2088-01A	TCGA-61-2092-01A	TCGA-23-1028-01A	TCGA-13-0884-01B	TCGA-13-1489-01A	TCGA-24-1616-01A	TCGA-29-1774-01A	TCGA-13-0726-01A	TCGA-13-1489-02A	TCGA-25-1315-01A	TCGA-30-1892-01A	TCGA-10-0928-01A	TCGA-24-2038-01A	TCGA-23-1809-01A	TCGA-24-0966-01A	TCGA-09-2056-01B	TCGA-13-0800-01A	TCGA-04-1361-01A	TCGA-24-1103-01A	TCGA-13-0891-01A	TCGA-61-1900-01A	TCGA-30-1866-01A	TCGA-13-1487-01A	TCGA-13-1501-01A	TCGA-29-1696-01A	TCGA-5X-AA5U-01A	TCGA-20-1686-01A	TCGA-13-0906-01A	TCGA-04-1331-01A	TCGA-23-1111-01A	TCGA-24-2297-01A	TCGA-09-2048-01A	TCGA-09-0367-01A	TCGA-23-1021-01B	TCGA-13-A5FT-01A	TCGA-13-1495-01A	TCGA-13-0720-01A	TCGA-24-2027-01A	TCGA-24-1419-01A	TCGA-23-1113-01A	TCGA-23-1107-01A	TCGA-23-1114-01B	TCGA-04-1536-01A	TCGA-04-1519-01A	TCGA-24-1560-01A	TCGA-10-0931-01A	TCGA-04-1651-01A
CSF2	0.39576	0	0	0	0.77797	0.0627774	0	0	0	0.291605	2.46	0	0	0.472124	0	0	0.372459	0.411956	0.0667814	0.0414694	0.118237	0.0808479	0.0486202	0	0.0873514	0	0.105495	0	0	0.0785398	0.0544202	0	0	0	0.0395133	0.219618	0.0516249	0.246905	0	0	0	0	0	0.0484764	0.0598147	0	0.0529266	0.100207	0.102802
FCER2	0.148255	0	0.0558943	0.192668	0	0	0.0143317	0	0.0330959	0	0.0544751	0.0691237	0	0	0.0335674	0.152762	0.164442	0.0132276	0.0214431	0.0399467	0.0759305	0	0.0780582	0.0489897	0.028048	0.0124579	0	0.0191549	0.123508	0.0252186	0.0873699	0	0.0783461	0.0460047	0.0507498	0	0.132611	0.0317118	0	0.312923	0.0731973	0.0283821	0	0.0466964	0	0.019496	0	0.0482639	0
CCR2	0.695293	0.0676489	0.0183494	0.59034	0.396366	0.423516	0.0470494	0.0268787	0.32595	0.0526944	0.187777	0.09077	0.728292	0.0995343	0.297535	0.813545	0.363168	0.91192	0.0281581	0.410906	0.0498542	0.323846	1.44528	0.546813	0.0368313	0.0981551	0.20758	0.0377299	0.509725	0.347717	0.378609	0.0753282	0.257201	0.231576	0.333212	0.432136	0.74009	0.218623	0.108419	0.145029	0.0384477	0.03727	0.32882	0.173739	0.239595	0.0256012	0.122739	0.0580964	0.0794677
CCL19	5.07748	2.38341	0.264473	0	2.56094	1.90756	0.180834	0.731766	0.208798	0	0.902151	0	0.962221	0	0.370603	0.428337	0.943132	0.917968	0.135282	0.54604	0.0598796	0.245665	0.935674	1.77715	1.41561	0.982446	0.249323	0.302114	8.73815	2.06832	18.4654	0.103401	2.18305	1.35444	1.76096	0.74148	0.993496	0.250083	0.297648	0.522581	0	0.0895295	0.421274	0.147301	0.302922	0.0614989	0.214431	0.0507486	0.312376
CD80	0.437859	0.157784	0.213991	0.065567	0.207211	0.246952	0.197528	0.125383	0.202732	0.378955	0.563105	0.201126	0.212333	0.135423	0.0899589	0.350909	0.309059	0.678601	0.0820947	0.326262	0.14535	0.059632	0.143446	0.225068	0.0644289	0.0953903	0.25937	0.718675	0.04053	0.328267	0.173937	0.112947	0.33994	0.140903	0.359446	0.0539953	0.621934	0.121408	0.180625	0.521493	0.0784658	0.0651963	0.102259	0.143021	0.0441182	0.164208	0.273264	0.153982	0.0505501
IL12B	0.112808	0	0.0248093	0.038008	0.0184795	0.0894709	0.0763355	0.0363412	0.0587599	0	0.0725381	0.0736351	0.0246171	0.0224292	0	0.210949	0	0.105682	0.038071	0.23641	0	0.023045	0.194023	0.195701	0.0995952	0.0663551	0.0300704	0.0170042	0.187956	0.0223871	0.0310241	0.0581984	0.0115916	0.0272262	0.0337888	0	0.294305	0.0281513	0.041882	0.0163405	0	0	0.0592774	0.0276356	0	0	0	0	0.0586059
FPR1	2.96174	0.8275	0.845008	0.424776	1.14081	0.666617	0.230208	1.4054	1.7512	0.644572	2.68941	1.26707	5.13558	1.38464	2.09332	1.1868	1.59614	6.48669	0.182349	2.66728	0.37666	0.490573	2.43392	1.87471	1.11307	0.741584	1.28025	0.760154	1.25035	1.14376	1.89873	1.45571	1.33249	1.73874	6.6174	0.932825	0.78313	0.958837	0.735543	1.72186	1.39707	3.00355	1.0095	2.55908	1.88732	0.589479	2.31228	1.69492	0.540617
CCR5	2.04985	0.389712	0.615591	0.471544	1.19496	3.6866	0.554839	0.45542	0.198819	0.732121	1.65444	0.119961	0.981017	0.843231	1.28833	1.77875	0.698488	1.41268	0.186068	2.52417	0.544836	0.467848	0.906585	2.02739	0.655255	0.765024	0.723525	0.536993	0.635963	2.37345	1.16636	0.437598	1.00232	0.286602	1.20255	0.517764	1.17283	1.25944	0.724301	0.774052	0.0977159	0.41678	0.467996	0.32208	0.846104	0.169172	0.703295	0.730215	0.807879
CCL22	0.95704	0.100588	0.140318	0.358279	1.27163	1.31569	0.155907	0.0570946	0.332337	0.134318	2.98582	0.0925488	0.185641	1.05713	0.646056	1.53399	0.525404	1.35041	0.0717747	0.880258	0.127078	0.173786	0.431108	0.55343	0.469413	0.604642	0.774782	1.41054	6.96889	0.422061	0.511781	0.0274302	0.360582	0.0898261	0.41406	0.177029	0.9155	0.132683	0.236879	1.10904	0.306259	0.0475005	0.167632	0.286555	0.241076	0.0326286	0.44085	0.201937	8.12092
IL10	0.498636	0.212785	0.554083	0.238741	0.670661	0.299732	0.301901	0.50727	0.615152	0.977906	5.87265	0.616704	1.4432	0.688773	0.311958	0.967494	0.240813	1.55712	0.478274	0.973483	0.282263	0.418177	0.71576	1.18374	0.868878	0.617481	1.48308	0.830738	0.634034	0.968724	0.974364	2.70112	0.744288	0.646065	0.644578	0.669919	1.25296	8.8414	0.175384	0.615843	0.707467	0.246184	0.289599	12.672	0.380782	0.289897	0.71598	0.797404	0.463563
IL10RA	3.2345	0.655631	3.2429	0.92151	1.46489	2.76154	1.06754	1.70601	1.04061	3.42968	1.83516	2.69606	2.56384	1.0876	2.30563	2.63667	2.71392	3.82238	0.505664	4.60538	0.945024	1.16605	2.67054	2.75979	1.06037	1.47356	1.28907	2.82494	1.06991	1.88793	2.34812	1.08588	2.61001	1.28577	2.42203	0.92385	2.52534	1.11579	1.07725	2.85249	1.40829	1.49795	2.08705	2.37715	1.36593	0.810033	2.65263	1.49946	1.24381
CD86	4.5212	1.49573	2.15492	1.1463	2.24419	5.33923	1.69854	2.13361	1.41773	3.62895	2.353	1.87534	4.92979	2.12857	3.9663	3.85363	3.45808	5.70412	0.70423	6.74023	1.2604	2.00167	2.47441	6.0509	2.26282	2.90846	3.2165	2.17443	1.71319	3.2949	2.91929	0.936125	2.33064	1.83933	4.90051	2.51732	2.23677	2.81877	1.38103	4.21855	1.28558	2.9382	2.76509	2.02257	4.57989	0.988264	3.65209	3.95695	2.41169
CCL3	11.6399	1.21139	12.3792	1.26434	2.52719	5.78716	1.08156	6.69368	1.46599	4.78385	10.702	3.56081	4.04895	1.65802	5.2316	3.62001	3.2128	10.1343	0.562859	1.92236	3.08308	3.02379	7.19693	5.70631	1.93261	1.69636	6.09439	3.64527	0.549976	5.99904	4.81608	1.23687	1.15678	3.44662	10.0326	2.85366	0.951812	4.57822	0.928806	1.7213	1.20085	0.977814	6.40857	1.91521	6.55383	1.11945	4.07053	10.3066	1.60655
CCR1	6.29162	1.37163	2.65867	1.82521	9.71489	8.35793	2.01939	3.79651	3.53462	3.28928	2.67672	2.61795	12.842	1.81404	2.93727	8.19554	2.6699	5.73391	1.19316	7.87528	11.4825	60.948	3.48875	4.9243	2.29068	7.03264	4.78305	3.12876	3.02449	11.9729	5.72409	1.8681	4.54694	3.04155	3.62096	2.82686	7.84012	3.42949	1.94774	3.84917	2.77223	2.85288	2.42711	2.3888	4.27477	1.62723	5.53648	3.9706	13.5385
CCL4	9.96315	1.36706	11.6973	0.490615	15.8941	12.3028	2.40288	4.31243	0.518964	6.71183	50.6936	2.68474	5.45214	2.95616	8.01684	6.10112	7.30289	35.0057	0.258647	7.03482	9.4564	3.7262	7.5888	14.8615	3.78913	2.76493	6.42841	4.92128	0.659749	12.4413	5.75406	1.38386	2.36253	3.052	14.7221	2.60846	2.79923	4.76223	2.61775	2.59773	1.07715	1.43785	6.64486	1.82118	9.3129	1.55206	4.01773	9.21753	4.79115
IL1B	2.85039	0.380649	8.71718	0.186424	8.60252	1.65963	1.38421	3.2517	1.31005	7.28549	14.5011	0.777066	4.06138	37.1441	3.97285	4.31341	1.73972	20.127	1.01855	2.81457	0.976814	1.3975	1.71793	2.79241	1.02141	1.1835	4.13871	4.82224	0.558727	3.47386	2.04737	0.402234	2.39826	6.93201	7.08119	1.54454	1.90283	2.08373	4.83685	0.976351	3.14077	2.38173	2.37885	17.72	5.32169	1.71321	2.27371	5.04995	0.905917
IL6	1.37993	0.122056	0.56282	0.0760802	3.57572	0.26267	0.764001	1.72969	0.627302	0.237685	26.2326	0.589579	11.8591	2.0353	0.377768	0.864619	0.318769	1.00287	0.381032	0.283932	2.4961	0.492043	0.961689	0.406243	0.56485	1.72669	2.40767	2.33722	0.647951	6.24382	2.83593	0.834883	1.33029	0.326991	7.81557	0.33415	0.333827	0.751336	1.64875	0.610562	0.208108	0.134489	0.276862	14.3273	2.04769	0.323337	0.946206	5.80325	1.14704
CCL5	27.3973	4.48169	3.71486	2.8803	46.4326	180.991	8.54944	7.54305	1.98503	37.2081	57.3325	2.26344	25.7576	7.16747	9.46802	16.5088	21.7857	85.5767	1.77276	58.1498	17.0474	17.7163	8.09823	110.822	16.5499	16.0346	13.5812	4.03658	9.00948	59.685	17.9586	4.80889	9.24994	5.04624	40.8868	14.5938	8.67929	21.1021	15.4488	5.19194	1.11536	1.42626	12.8269	4.36515	14.1036	6.38393	13.8293	29.4824	26.5582
TNFRSF1B	10.0761	2.35814	9.36716	2.07595	7.97978	18.1959	2.22925	10.6484	5.81568	6.29404	9.45726	5.6774	5.45042	7.61343	18.777	12.5713	4.48522	10.5803	8.8758	13.5624	4.31166	13.533	6.40106	5.88253	5.85962	5.09988	4.00499	10.4843	4.85737	7.86176	5.90231	22.0164	6.2632	3.37334	5.83791	3.19732	8.09123	13.5081	5.11244	10.3027	7.11719	7.13008	4.73698	13.2505	5.94989	7.32122	6.7468	8.26117	16.1481
CXCL10	77.0713	3.79373	10.4262	5.3987	156.363	81.1247	13.7402	103.666	2.06934	29.6066	77.0342	18.7863	19.0148	11.111	4.72235	51.6491	124.753	66.496	5.40765	60.5272	32.2045	130.176	23.3945	252.145	11.9837	19.9668	132.114	16.408	44.3855	513.618	27.0229	26.576	92.9651	12.4327	145.807	32.1869	282.674	59.484	56.1957	18.9135	74.3255	2.5436	28.3908	25.4664	12.6892	14.953	104.558	107.18	43.7091
PTAFR	6.14411	2.92458	9.05356	3.09959	12.1971	11.2439	8.68846	1.56356	0.792909	25.7903	13.8313	4.48576	3.74068	5.96109	13.6365	99.6209	11.0872	19.5104	4.65709	6.3872	2.53097	1.50077	3.17919	4.55443	5.33195	3.15985	2.41699	5.16773	6.37747	10.4813	8.11798	8.53623	3.68601	1.21399	8.97358	8.20245	2.06338	8.48938	2.9978	4.51545	1.22756	5.63197	6.83386	4.19936	8.49255	10.8241	10.3823	2.51789	9.702
CXCL1	22.1101	1.94856	0.211415	10.2835	308.966	0.495583	16.7775	12.9552	0.813684	1.77078	441.224	0.732071	19.9813	48.9299	209.303	4.14096	25.1622	85.205	0.324426	3.1478	13.642	0.932808	9.56603	26.0345	19.8386	5.96081	94.7479	13.1862	3.03653	42.4472	25.1487	33.6002	19.7064	7.19234	55.2835	1.02245	135.398	25.5487	181.217	20.9567	0.249176	0.85882	6.12481	74.6828	46.5293	4.01892	1.34987	9.00599	18.9986
TNF	7.96004	5.34901	3.0244	2.348	20.0617	1.82766	6.07807	7.8227	0.387198	0.547716	98.665	0.586306	0.851625	19.5831	8.98336	18.2196	1.39917	34.8003	0.344944	2.04464	2.22083	2.69543	4.65745	5.12248	9.43406	1.16599	1.65124	31.962	0.258028	15.969	7.48736	1.70178	8.23024	3.65542	8.31232	4.33129	32.5563	6.12159	2.27685	2.53038	1.54144	3.11297	3.369	79.6481	8.84747	2.16684	2.63439	11.6224	2.26883
IL12A	1.80669	1.62991	0.134311	1.749	0.450193	3.657	3.63324	1.26242	0.596456	1.83209	2.56892	0.41525	1.16611	1.60889	2.70213	1.95775	5.38833	13.4134	0.850187	9.24699	3.17018	0.155949	2.66348	1.94237	6.09949	1.76621	8.62803	0.529322	0.0847951	1.42407	2.20442	0.7286	2.93374	4.01652	2.10362	3.75614	0.55765	2.32415	25.0545	4.53373	0.175889	1.29581	0.962735	2.67431	3.34596	0.0702715	0.898403	3.20865	1.77146
PTGS2	0.423639	0.0239641	0.312007	0.677161	10.1192	0.271924	0.486672	0.539554	0.261721	1.78577	7.08897	1.59486	2.28322	1.45738	1.44436	0.813253	0.041724	3.5196	2.89268	0.142463	0.476832	1.64231	1.56862	0.96852	1.1351	0.730184	0.630286	2.04047	0.837168	2.35794	2.73928	0.274468	0.43126	0.399469	1.01512	0.131212	0.0539763	0.34666	0.57061	0.239752	2.26088	0.607319	0.403804	1.93325	0.402038	0.172311	5.17009	2.57065	0.629554
ICAM1	18.7416	10.0396	7.87381	2.02461	32.7663	43.7134	8.01875	37.4982	4.42144	13.5527	88.754	12.0781	81.6127	39.1179	24.509	44.3525	19.1904	223.78	7.82824	26.5864	16.4211	107.356	29.901	12.3929	19.2176	13.2733	3.50229	57.9573	6.24294	28.0367	11.441	46.8378	14.8018	4.81739	64.9462	10.6334	88.9755	53.7956	16.5841	54.9283	71.0849	44.6932	16.0971	60.953	7.21482	35.2002	23.5465	57.3174	9.15443
CXCL2	12.77	0.280593	1.05031	8.15034	58.403	0.164686	1.10065	9.34259	1.73052	0.43713	42.7481	0.406613	6.8874	36.3717	246.246	2.80122	0.34198	2.44238	0.52557	3.95989	2.66751	1.23013	2.85706	7.84482	1.09993	3.88805	12.3061	9.07672	4.35338	13.2275	6.88115	10.3642	6.55023	4.88615	12.9778	1.88203	38.5161	11.7625	50.1862	1.11287	13.6588	1.29854	8.78335	150.315	8.31643	2.07067	2.47142	304.767	9.0614
CCL2	73.4485	9.02813	3.72499	8.53364	228.16	23.7825	14.0437	33.7828	12.9887	15.7155	749.595	10.3905	36.7218	30.1527	139.029	31.3797	12.5641	74.3102	3.46675	69.8741	25.5357	21.5936	29.7096	57.1952	29.4228	11.5619	26.9223	9.33771	16.5274	74.5402	26.4175	17.8405	9.76569	28.9747	76.9752	47.7208	34.1233	27.3175	27.9192	9.99553	3.28822	17.1985	15.6166	22.4372	46.2682	3.20008	19.5472	85.2863	19.3776
IL1A	0.07332	0.257606	0.419247	0.568178	3.6753	0.0232608	0	0.362174	0.611059	1.65158	2.31017	0.685984	0.191999	5.45213	0.484191	1.07727	0.0690031	5.34243	0.222699	0.614622	0.153336	0.32952	0.270227	1.2437	0.194197	0.201263	1.36811	0.817842	3.82776	0.378315	0.201642	0.0189131	0.96435	17.5188	0.453863	0.0542496	0.516467	0.640395	2.83102	0.615993	0.912236	0.524026	0.423803	2.5865	0.465422	0.967391	0.627544	0.835416	0.0888791
IL1RN	3.63502	4.65356	3.95507	24.9942	10.4049	9.01323	4.39088	16.7436	3.36331	5.04458	35.881	2.98674	4.90554	17.0984	5.9128	16.853	5.64915	12.825	13.0101	2.78652	9.55964	5.11989	4.63024	6.41672	7.45307	3.04782	5.12528	3.95083	12.7904	14.7883	9.44442	5.57663	20.0715	1.38523	13.1226	24.5775	19.416	2.91233	6.62352	5.2654	8.28708	33.949	2.76461	12.9474	13.6047	6.16387	23.1549	7.91418	4.00883
CSF1	26.511	5.01058	219.756	4.89062	61.9457	47.9651	38.8939	62.114	7.56083	58.9254	38.3206	9.63749	10.0484	31.3864	37.2571	16.4935	10.746	50.0077	2.70642	75.7601	21.477	26.7051	8.4537	19.4582	22.8644	25.8229	17.2138	93.5939	5.02855	14.2947	21.2167	29.643	23.2265	2.84426	34.3283	31.348	78.8954	92.05	71.1148	13.1235	26.4639	44.8227	91.3176	65.8241	107.042	16.281	46.3429	47.1062	39.2531
CXCL8	24.2204	1.40667	0.451837	3.29956	100.585	0.521434	5.19028	47.654	6.84901	1.98957	255.25	2.72685	10.9693	6.15457	33.6657	35.7296	19.3516	58.7113	0.346682	0.947231	12.4602	0.447685	7.63936	23.3389	6.04623	3.94772	52.8061	8.03122	7.94926	15.6022	3.3148	7.98483	8.12072	3.28917	22.345	1.87483	53.7429	24.1654	40.071	3.41248	7.19519	4.34395	7.66504	340.943	12.6483	5.73668	10.7888	48.7	16.1408
CSF3	0	0	0.154276	0.0236351	4.32077	0	0.063292	0	0	0	1.48855	0	0	0.05579	0.0370603	0.168658	0	1.43119	0	0.0735054	0.482031	0	0.0172361	0	0	0.0412627	0	0	13.4217	0	0.115753	0.416191	0.129747	0	0.350191	0	0.512435	0.262587	0.0781326	0.0609678	1.0829	0	0	0.120296	0.699751	0.258295	0	3.01066	0.206515
CCL20	6.49365	1.44162	0.459037	20.1207	185.928	0.735753	43.7584	8.94052	1.08721	1.0497	2134.53	0.227074	2.02436	32.4621	1.83784	15.4576	36.1223	28.7033	0.039134	2.50302	25.3245	0.710655	0.427373	13.5899	3.58317	1.77341	10.5919	1.64303	2.31845	10.1714	0.605916	1.16656	10.7237	6.94064	55.4327	7.72178	33.5195	65.9193	33.9246	0.537497	49.9079	3.67764	3.16849	51.6728	19.8041	1.17416	2.63628	24.9714	26.0648
[truncated: 141 more columns]

## Sheet: Fig. 2d
Patient ID	FCER1A	CD163 quartile
TCGA-13-1404-01A	0.891169	Q1	P value	<0.0001
TCGA-23-1022-01A	0.108383	Q1
TCGA-61-2088-01A	0.823158	Q1
TCGA-61-2092-01A	0.180155	Q1
TCGA-23-1028-01A	0.613138	Q1
TCGA-13-0884-01B	1.0178	Q1
TCGA-13-1489-01A	0.45228	Q1
TCGA-24-1616-01A	0.057418	Q1
TCGA-29-1774-01A	1.6711	Q1
TCGA-13-0726-01A	0.731676	Q1
TCGA-13-1489-02A	3.15172	Q1
TCGA-25-1315-01A	0.116341	Q1
TCGA-30-1892-01A	1.57522	Q1
TCGA-10-0928-01A	3.8804	Q1
TCGA-24-2038-01A	3.67231	Q1
TCGA-23-1809-01A	0.857042	Q1
TCGA-24-0966-01A	0.345963	Q1
TCGA-09-2056-01B	7.98696	Q1
TCGA-13-0800-01A	0	Q1
TCGA-04-1361-01A	0.644324	Q1
TCGA-24-1103-01A	0.399368	Q1
TCGA-13-0891-01A	0.38231	Q1
TCGA-61-1900-01A	0.164224	Q1
TCGA-30-1866-01A	0.257669	Q1
TCGA-13-1487-01A	0.472073	Q1
TCGA-13-1501-01A	0.183469	Q1
TCGA-29-1696-01A	0.902698	Q1
TCGA-5X-AA5U-01A	1.65227	Q1
TCGA-20-1686-01A	0.59393	Q1
TCGA-13-0906-01A	0.90196	Q1
TCGA-04-1331-01A	0.919071	Q1
TCGA-23-1111-01A	0.620675	Q1
TCGA-24-2297-01A	0.274716	Q1
TCGA-09-2048-01A	0.709775	Q1
TCGA-09-0367-01A	8.96874	Q1
TCGA-23-1021-01B	0.593439	Q1
TCGA-13-A5FT-01A	0.662615	Q1
TCGA-13-1495-01A	1.10084	Q1
TCGA-13-0720-01A	0	Q1
TCGA-24-2027-01A	0.232358	Q1
TCGA-24-1419-01A	0.246395	Q1
TCGA-23-1113-01A	0.537408	Q1
TCGA-23-1107-01A	0.210727	Q1
TCGA-23-1114-01B	1.08067	Q1
TCGA-04-1536-01A	1.49506	Q1
TCGA-04-1519-01A	2.09186	Q1
TCGA-24-1560-01A	0.143015	Q1
TCGA-10-0931-01A	0.0846172	Q1
TCGA-04-1651-01A	0.20834	Q1
TCGA-13-1409-01A	0.511487	Q1
TCGA-04-1655-01A	0.182783	Q1
TCGA-13-0905-01B	0.516097	Q1
TCGA-24-1544-01A	0.74248	Q1
TCGA-04-1648-01A	1.88984	Q1
TCGA-10-0938-01A	0	Q1
TCGA-13-0913-02A	5.52582	Q1
TCGA-24-0982-01A	0.19415	Q1
TCGA-04-1347-01A	0.114829	Q1
TCGA-13-1505-01A	4.14498	Q1
TCGA-29-2414-01A	0.570132	Q1
TCGA-WR-A838-01A	0	Q1
TCGA-13-1407-01A	0.0245698	Q1
TCGA-24-1430-01A	0.454856	Q1
TCGA-04-1542-01A	0.15936	Q1
TCGA-10-0933-01A	0.098474	Q1
TCGA-23-1110-01A	0	Q1
TCGA-10-0927-01A	0.152162	Q1
TCGA-09-0364-01A	0.0989312	Q1
TCGA-13-1492-01A	0	Q1
TCGA-57-1583-01A	0.122544	Q1
TCGA-04-1514-01A	0.153402	Q1
TCGA-13-1488-01A	0.817768	Q1
TCGA-04-1341-01A	0.164658	Q1
TCGA-13-1485-01A	5.65664	Q1
TCGA-04-1350-01A	0	Q1
TCGA-09-1661-01B	2.03307	Q1
TCGA-10-0936-01A	0.310169	Q1
TCGA-23-1024-01A	0.209206	Q1
TCGA-04-1364-01A	0.116592	Q1
TCGA-13-1477-01A	0.789399	Q1
TCGA-25-1632-01A	0.0838179	Q1
TCGA-25-1634-01A	0.422576	Q1
TCGA-30-1853-01A	0.84577	Q1
TCGA-13-0888-01A	0.2145	Q1
TCGA-13-0762-01A	0.334101	Q1
TCGA-24-0979-01A	0.0816649	Q1
TCGA-OY-A56Q-01A	0.469348	Q1
TCGA-30-1861-01A	1.0301	Q1
TCGA-59-A5PD-01A	0	Q1
TCGA-13-0920-01A	0.187964	Q1
TCGA-30-1714-01A	0.730605	Q1
TCGA-13-1510-01A	0.495621	Q1
TCGA-VG-A8LO-01A	0	Q1
TCGA-29-1777-01A	8.28564	Q1
TCGA-29-1776-01A	2.88079	Q1
TCGA-23-1120-01A	0.546772	Q4
TCGA-29-1695-01A	2.45543	Q4
TCGA-61-2003-01A	24.2912	Q4
TCGA-29-1710-01A	92.5157	Q4
TCGA-29-1688-01A	2.53879	Q4
TCGA-25-1313-01A	3.15497	Q4
TCGA-24-2281-01A	2.1934	Q4
TCGA-25-1326-01A	0.366864	Q4
TCGA-23-1123-01A	1.71135	Q4
TCGA-24-1551-01A	3.93405	Q4
TCGA-61-1737-01A	6.25412	Q4
TCGA-25-1329-01A	1.14434	Q4
TCGA-61-2002-01A	7.22376	Q4
TCGA-31-1956-01A	3.44622	Q4
TCGA-24-1427-01A	2.73922	Q4
TCGA-25-1628-01A	0.695057	Q4
TCGA-24-2035-01A	11.7176	Q4
TCGA-24-1842-01A	1.93473	Q4
TCGA-24-2288-01A	0.42338	Q4
TCGA-29-1690-01A	18.5101	Q4
TCGA-29-1711-01A	3.83324	Q4
TCGA-25-1626-01A	10.5726	Q4
TCGA-24-2261-01A	1.04944	Q4
TCGA-29-1783-01A	12.1617	Q4
TCGA-13-0883-01A	5.26694	Q4
TCGA-24-0968-01A	1.56541	Q4
TCGA-13-0924-01A	0.916649	Q4
TCGA-59-2354-01A	8.76289	Q4
TCGA-24-2280-01A	1.44321	Q4
TCGA-13-0768-01A	0.733185	Q4
TCGA-36-1580-01A	10.1098	Q4
TCGA-25-1630-01A	13.4142	Q4
TCGA-61-1919-01A	3.4465	Q4
TCGA-31-1951-01A	0.844932	Q4
TCGA-23-2084-01A	0.0559847	Q4
TCGA-59-2351-01A	0.358562	Q4
TCGA-31-1953-01A	16.7036	Q4
TCGA-24-1474-01A	0.398554	Q4
TCGA-25-1623-01A	0.906909	Q4
TCGA-24-1930-01A	0.776136	Q4
TCGA-61-1995-01A	1.81199	Q4
TCGA-25-1322-01A	0.599946	Q4
TCGA-24-2267-01A	1.75611	Q4
TCGA-24-2290-01A	5.27745	Q4
TCGA-24-1417-01A	0.59192	Q4
TCGA-61-2113-01A	1.06775	Q4
TCGA-24-1850-01A	0.378447	Q4
TCGA-25-2392-01A	9.23328	Q4
TCGA-24-1550-01A	0.968531	Q4
TCGA-61-2097-01A	2.33967	Q4
TCGA-57-1585-01A	12.7422	Q4
TCGA-25-2042-01A	3.83367	Q4
TCGA-24-2289-01A	0.887604	Q4
TCGA-09-0366-01A	10.9668	Q4
TCGA-24-1425-01A	1.25304	Q4
TCGA-09-1667-01C	1.23479	Q4
TCGA-24-1928-01A	1.28572	Q4
TCGA-13-0795-01A	0.815951	Q4
TCGA-09-2044-01B	0.312554	Q4
TCGA-20-0991-01A	0.150885	Q4
TCGA-24-1847-01A	1.1735	Q4
TCGA-24-2254-01A	9.21516	Q4
TCGA-25-2399-01A	0.28005	Q4
TCGA-36-1569-01A	20.0996	Q4
TCGA-23-1116-01A	5.4835	Q4
TCGA-24-1428-01A	0.277798	Q4
TCGA-25-2398-01A	2.20336	Q4
TCGA-25-2401-01A	3.97081	Q4
TCGA-36-1581-01A	0.137787	Q4
TCGA-36-1576-01A	1.70671	Q4
TCGA-31-1959-01A	3.09083	Q4
TCGA-61-1721-01A	18.6286	Q4
TCGA-24-1843-01A	0.982221	Q4
TCGA-25-1635-01A	3.57062	Q4
TCGA-25-1631-01A	0.895583	Q4
TCGA-36-1574-01A	5.86177	Q4
TCGA-13-1411-01A	2.26631	Q4
TCGA-61-2102-01A	0.455843	Q4
TCGA-61-1998-01A	3.02264	Q4
TCGA-57-1994-01A	1.1218	Q4
TCGA-09-1662-01A	11.595	Q4
TCGA-24-1424-01A	0.870729	Q4
TCGA-24-1553-01A	1.4964	Q4
TCGA-24-1422-01A	6.77135	Q4
TCGA-24-1434-01A	2.43173	Q4
TCGA-20-0987-01A	0.580391	Q4
TCGA-24-2293-01A	7.09282	Q4
TCGA-24-2026-01A	0.4245	Q4
TCGA-31-1946-01A	0.614329	Q4
TCGA-13-0911-01A	8.2056	Q4
TCGA-25-2409-01A	2.91888	Q4
TCGA-25-1633-01A	1.44707	Q4
TCGA-57-1993-01A	0.385031	Q4
TCGA-61-2012-01A	0.779424	Q4
TCGA-23-2078-01A	0.997459	Q4

## Sheet: Fig. 2e
Pie chart
CD8+ T cells	39.1298
Monocytes & Macrophages	22.6586
NK cells	10.9336
T helper cells	6.80331
Tregs	6.779
DCs	6.76527
Plasma cells	3.91646
B cells	1.8114
pDCs	1.20264
Heatmap
	CD3D	FOXP3	IL2RA	CD8B	TBX21	NKG7	KLRD1	CLEC9A	LYZ	C5AR1	CD14	CD163	MS4A1	CD79A	SDC1	CD38	IL3RA	TLR7	FCER1A
T helper cells	11.48	0.161619	0.519146	0.429676	0.167553	1.61909	0.123946	0	0.0512558	0	0	0.00666133	0	0.0332578	0.0119578	0.161922	0	0	0
Tregs	9.80459	1.02327	5.80908	0.0797601	0.13412	0.400581	0.0121872	0	0.0449881	0.00641197	0.0149583	0.0151645	0	0.44396	0.00628662	0.106008	0.00676473	0	0
CD8 T cells	11.5446	0.0199009	0.0530432	2.58464	0.242648	8.49077	1.2795	0	0.0725701	0.00948972	0.0217272	0.0160894	0.014392	0.0347676	0.00110807	0.0511131	0.00072535	0.00156572	0.00292647
NK cells	3.46051	0	0.0756271	0.539756	0.188208	19.8611	4.44903	0	0.0934327	0.0301584	0.0395492	0.016428	0.0131753	0.0185536	0	0.38175	0.00995203	0	0
DCs	0.131357	0.0136351	0.44168	0	0	0.232229	0.0157084	0.180308	18.7754	0.714259	0.665612	0.577867	0	0.0218961	0.00248331	0.114271	0.412442	0.00929921	0.0434688
Monocytes Macrophages	0.0167364	0.00122778	0.240107	0.0010898	0.00100192	0.157793	0.00463703	0.00216747	13.7105	1.61899	4.49717	1.98253	0.00044043	0.0123797	0.00534663	0.122656	0.122411	0.04603	0.18129
B cells	0.499493	0	0.322799	0.10114	0.0455397	0.196954	0	0	0.0157927	0.0331622	0	0	5.04808	17.7488	0	0.0504618	0.02475	0.0231334	0
Plasma cells	0.189138	0	0.00319117	0.0421427	0.0786166	0.151573	0.0322816	0	0.039582	0.00722843	0	0.00895744	0	5.26493	0.437486	0.62031	0.00611656	0.00400667	0
pDCs	0	0	0.0801371	0	0	0.285411	0	0	0.171068	0	0	0	0	0.225644	0	0.640132	1.25691	0.184556	0.0293789

## Sheet: Fig. 2g
Top panel	Patient ID	FcεRI
	OCP063	9.01
	OCP153	3.54
	OCP154	10
	OCP155	6.69
	OCP158	5.52
	OCP162	5.3
	OCP163	8.3
	OCP166	14.1
	OCP178	3.09
	OCP179	16
	OCP180	49.7
	OCP181	10.2
	OCP184	16.1
	OCP187	22.7
Bottom panel	Patient ID	TAMs	CD14+ DCs	CD14- DCs	Mast cells
	OCP123	28.6	6.6	2.2	0
	OCP153	52.7	1.55	3.28
	OCP155	2.46	0.23	0.69	0
	OCP157	7.56	3.84	3.84
	OCP158	17.4	1.74	5.09
	OCP178	33.2
	OCP179	4.47
	OCP180	37.3	1.1	0.35	0
	OCP181	10.1
	OCP185	3.92	0	2.2	0
	OCP187	19	3.2	5.8
Padj values (TAM vs)			0.0078	0.0104	0.0179

[truncated: 43 more sheets: Fig. 3b, Fig. 3c, Fig. 3e, Fig. 3g, Fig. 4b, Fig. 4c, Fig. 4d, Fig. 4f, Fig. 4g, Fig. 4h, Fig. 5c, Fig. 5d, Fig. 5g, Fig. 6b, Fig. 6c, Fig. 6e, Fig. 6f, Fig. 7a, Fig. 7b, Fig. 7c …]
